# Supplementary material for: Evaluation of the Sensitivity of Metabolic Profiling by Rapid Evaporative Ionization Mass Spectrometry: Toward More Radical Oral Cavity Cancer Resections
Source: Anal Chem. 2022 May 3;94(19):6939–47. doi: 10.1021/acs.analchem.1c03583 (PMC9118195; doi:10.1021/acs.analchem.1c03583)
Supplement: Supplementary file 2 — ac1c03583_si_002.xlsx [file ac1c03583_si_002.xlsx]

## Sheet: Data matrix generated via AMX
Group	Number of spectra	Number of passes	Number of failures	Number of outliers	Correct Classification Rate (Exluding outliers)	Correct Classification Rate (Including outliers)
MUSC1	22	22	0	0	1	1
MUSC2	19	19	0	0	1	1
MUSC3	15	15	0	0	1	1
MUSC4	19	15	4	0	0.7895	0.7895
MUSC5	18	18	0	0	1	1
SN2	52	16	36	0	0.3077	0.3077
SN3	52	47	5	0	0.9038	0.9038
SN4	46	31	15	0	0.6739	0.6739
T1	19	19	0	0	1	1
T2	22	14	3	5	0.8235	0.6364
T3	15	15	0	0	1	1
T4	16	16	0	0	1	1
T5	21	21	0	0	1	1
Total	336	268	63	5	0.8097	0.7976
	musc100	t	Outlier	Total
musc100	89	4	0	93
t	59	179	5	243
Total	148	183	5	336
Sample	Start scan	End scan	True class	Predicted class	True class	Predicted class
20200821_MUSC100_SN1.raw	17	17	MUSC100	MUSC100
20200821_MUSC100_SN1.raw	18	18	MUSC100	MUSC100
20200821_MUSC100_SN1.raw	38	38	MUSC100	MUSC100
20200821_MUSC100_SN1.raw	39	39	MUSC100	MUSC100
20200821_MUSC100_SN1.raw	62	62	MUSC100	MUSC100
20200821_MUSC100_SN1.raw	63	63	MUSC100	MUSC100
20200821_MUSC100_SN1.raw	64	64	MUSC100	MUSC100
20200821_MUSC100_SN1.raw	89	89	MUSC100	MUSC100
20200821_MUSC100_SN1.raw	90	90	MUSC100	MUSC100
20200821_MUSC100_SN1.raw	111	111	MUSC100	MUSC100
20200821_MUSC100_SN1.raw	112	112	MUSC100	MUSC100
20200821_MUSC100_SN1.raw	129	129	MUSC100	MUSC100
20200821_MUSC100_SN1.raw	130	130	MUSC100	MUSC100
20200821_MUSC100_SN1.raw	131	131	MUSC100	MUSC100
20200821_MUSC100_SN1.raw	148	148	MUSC100	MUSC100
20200821_MUSC100_SN1.raw	149	149	MUSC100	MUSC100
20200821_MUSC100_SN1.raw	150	150	MUSC100	MUSC100
20200821_MUSC100_SN1.raw	164	164	MUSC100	MUSC100
20200821_MUSC100_SN1.raw	165	165	MUSC100	MUSC100
20200821_MUSC100_SN1.raw	166	166	MUSC100	MUSC100
20200821_MUSC100_SN1.raw	182	182	MUSC100	MUSC100
20200821_MUSC100_SN1.raw	183	183	MUSC100	MUSC100
20200821_MUSC100_SN2.raw	37	37	MUSC100	MUSC100
20200821_MUSC100_SN2.raw	38	38	MUSC100	MUSC100
20200821_MUSC100_SN2.raw	39	39	MUSC100	MUSC100
20200821_MUSC100_SN2.raw	69	69	MUSC100	MUSC100
20200821_MUSC100_SN2.raw	95	95	MUSC100	MUSC100
20200821_MUSC100_SN2.raw	96	96	MUSC100	MUSC100
20200821_MUSC100_SN2.raw	118	118	MUSC100	MUSC100
20200821_MUSC100_SN2.raw	142	142	MUSC100	MUSC100
20200821_MUSC100_SN2.raw	143	143	MUSC100	MUSC100
20200821_MUSC100_SN2.raw	144	144	MUSC100	MUSC100
20200821_MUSC100_SN2.raw	166	166	MUSC100	MUSC100
20200821_MUSC100_SN2.raw	167	167	MUSC100	MUSC100
20200821_MUSC100_SN2.raw	168	168	MUSC100	MUSC100
20200821_MUSC100_SN2.raw	186	186	MUSC100	MUSC100
20200821_MUSC100_SN2.raw	187	187	MUSC100	MUSC100
20200821_MUSC100_SN2.raw	188	188	MUSC100	MUSC100
20200821_MUSC100_SN2.raw	201	201	MUSC100	MUSC100
20200821_MUSC100_SN2.raw	202	202	MUSC100	MUSC100
20200821_MUSC100_SN2.raw	203	203	MUSC100	MUSC100
20200821_MUSC100_SN3.raw	42	42	MUSC100	MUSC100
20200821_MUSC100_SN3.raw	43	43	MUSC100	MUSC100
20200821_MUSC100_SN3.raw	44	44	MUSC100	MUSC100
20200821_MUSC100_SN3.raw	62	62	MUSC100	MUSC100
20200821_MUSC100_SN3.raw	63	63	MUSC100	MUSC100
20200821_MUSC100_SN3.raw	64	64	MUSC100	MUSC100
20200821_MUSC100_SN3.raw	86	86	MUSC100	MUSC100
20200821_MUSC100_SN3.raw	87	87	MUSC100	MUSC100
20200821_MUSC100_SN3.raw	108	108	MUSC100	MUSC100
20200821_MUSC100_SN3.raw	109	109	MUSC100	MUSC100
20200821_MUSC100_SN3.raw	110	110	MUSC100	MUSC100
20200821_MUSC100_SN3.raw	133	133	MUSC100	MUSC100
20200821_MUSC100_SN3.raw	134	134	MUSC100	MUSC100
20200821_MUSC100_SN3.raw	155	155	MUSC100	MUSC100
20200821_MUSC100_SN3.raw	156	156	MUSC100	MUSC100
20200821_T10_M90_SN2_030710.raw	49	49	T	MUSC100
20200821_T10_M90_SN2_030710.raw	50	50	T	MUSC100
20200821_T10_M90_SN2_030710.raw	69	69	T	MUSC100
20200821_T10_M90_SN2_030710.raw	70	70	T	MUSC100
20200821_T10_M90_SN2_030710.raw	71	71	T	MUSC100
20200821_T10_M90_SN2_030710.raw	91	91	T	MUSC100
20200821_T10_M90_SN2_030710.raw	92	92	T	MUSC100
20200821_T10_M90_SN2_030710.raw	110	110	T	T
20200821_T10_M90_SN2_030710.raw	111	111	T	MUSC100
20200821_T10_M90_SN2_030710.raw	136	136	T	MUSC100
20200821_T10_M90_SN2_030710.raw	137	137	T	MUSC100
20200821_T10_M90_SN2_030710.raw	138	138	T	MUSC100
20200821_T10_M90_SN2_030710.raw	139	139	T	MUSC100
20200821_T10_M90_SN2_030710.raw	161	161	T	MUSC100
20200821_T10_M90_SN2_030710.raw	162	162	T	MUSC100
20200821_T10_M90_SN2_030710.raw	163	163	T	MUSC100
20200821_T25_M75_SN2_030720.raw	14	14	T	MUSC100
20200821_T25_M75_SN2_030720.raw	15	15	T	MUSC100
20200821_T25_M75_SN2_030720.raw	16	16	T	MUSC100
20200821_T25_M75_SN2_030720.raw	49	49	T	MUSC100
20200821_T25_M75_SN2_030720.raw	50	50	T	MUSC100
20200821_T25_M75_SN2_030720.raw	51	51	T	MUSC100
20200821_T25_M75_SN2_030720.raw	70	70	T	MUSC100
20200821_T25_M75_SN2_030720.raw	71	71	T	MUSC100
20200821_T25_M75_SN2_030720.raw	72	72	T	MUSC100
20200821_T25_M75_SN2_030720.raw	91	91	T	MUSC100
20200821_T25_M75_SN2_030720.raw	92	92	T	MUSC100
20200821_T25_M75_SN2_030720.raw	93	93	T	MUSC100
20200821_T25_M75_SN2_030720.raw	110	110	T	MUSC100
20200821_T25_M75_SN2_030720.raw	111	111	T	T
20200821_T25_M75_SN2_030720.raw	112	112	T	MUSC100
20200821_T25_M75_SN2_030720.raw	128	128	T	MUSC100
20200821_T25_M75_SN2_030720.raw	129	129	T	MUSC100
20200821_T25_M75_SN2_030720.raw	130	130	T	MUSC100
20200821_T25_M75_SN2_030720.raw	153	153	T	MUSC100
20200821_T25_M75_SN2_030720.raw	154	154	T	MUSC100
20200821_T25_M75_SN2_030720.raw	155	155	T	MUSC100
20200821_T25_M75_SN2_030720.raw	156	156	T	MUSC100
20200821_T50_M50_SN2_030725.raw	61	61	T	T
20200821_T50_M50_SN2_030725.raw	62	62	T	T
20200821_T50_M50_SN2_030725.raw	83	83	T	T
20200821_T50_M50_SN2_030725.raw	84	84	T	T
20200821_T50_M50_SN2_030725.raw	158	158	T	T
20200821_T50_M50_SN2_030725.raw	159	159	T	T
20200821_T50_M50_SN2_030725.raw	184	184	T	T
20200821_T50_M50_SN2_030725.raw	185	185	T	T
20200821_T50_M50_SN2_030725.raw	224	224	T	T
20200821_T50_M50_SN2_030725.raw	225	225	T	T
20200821_T50_M50_SN2_030725.raw	249	249	T	T
20200821_T50_M50_SN2_030725.raw	250	250	T	T
20200821_T50_M50_SN2_030725.raw	356	356	T	T
20200821_T50_M50_SN2_030725.raw	357	357	T	T
20200821_TUMOR100_91019.raw	46	46	T	T
20200821_TUMOR100_91019.raw	47	47	T	T
20200821_TUMOR100_91019.raw	92	92	T	T
20200821_TUMOR100_91019.raw	93	93	T	T
20200821_TUMOR100_91019.raw	119	119	T	T
20200821_TUMOR100_91019.raw	120	120	T	T
20200821_TUMOR100_91019.raw	140	140	T	T
20200821_TUMOR100_91019.raw	141	141	T	T
20200821_TUMOR100_91019.raw	142	142	T	T
20200821_TUMOR100_91019.raw	164	164	T	T
20200821_TUMOR100_91019.raw	165	165	T	T
20200821_TUMOR100_91019.raw	166	166	T	T
20200821_TUMOR100_91019.raw	199	199	T	T
20200821_TUMOR100_91019.raw	227	227	T	T
20200821_TUMOR100_91019.raw	228	228	T	T
20200821_TUMOR100_91019.raw	229	229	T	T
20200821_TUMOR100_91019.raw	251	251	T	T
20200821_TUMOR100_91019.raw	252	252	T	T
20200821_TUMOR100_91019.raw	253	253	T	T
20200821_TUMOR100_SN2_211019.raw	18	18	T	MUSC100
20200821_TUMOR100_SN2_211019.raw	19	19	T	Outlier
20200821_TUMOR100_SN2_211019.raw	49	49	T	T
20200821_TUMOR100_SN2_211019.raw	50	50	T	T
20200821_TUMOR100_SN2_211019.raw	71	71	T	Outlier
20200821_TUMOR100_SN2_211019.raw	72	72	T	Outlier
20200821_TUMOR100_SN2_211019.raw	73	73	T	T
20200821_TUMOR100_SN2_211019.raw	92	92	T	MUSC100
20200821_TUMOR100_SN2_211019.raw	93	93	T	MUSC100
20200821_TUMOR100_SN2_211019.raw	94	94	T	T
20200821_TUMOR100_SN2_211019.raw	114	114	T	T
20200821_TUMOR100_SN2_211019.raw	115	115	T	T
20200821_TUMOR100_SN2_211019.raw	160	160	T	Outlier
20200821_TUMOR100_SN2_211019.raw	161	161	T	T
20200821_TUMOR100_SN2_211019.raw	179	179	T	T
20200821_TUMOR100_SN2_211019.raw	180	180	T	Outlier
20200821_TUMOR100_SN2_211019.raw	181	181	T	T
20200821_TUMOR100_SN2_211019.raw	216	216	T	T
20200821_TUMOR100_SN2_211019.raw	217	217	T	T
20200821_TUMOR100_SN2_211019.raw	218	218	T	T
20200821_TUMOR100_SN2_211019.raw	243	243	T	T
20200821_TUMOR100_SN2_211019.raw	244	244	T	T
20200821_TUMOR100_SN3_291019.raw	15	15	T	T
20200821_TUMOR100_SN3_291019.raw	16	16	T	T
20200821_TUMOR100_SN3_291019.raw	68	68	T	T
20200821_TUMOR100_SN3_291019.raw	69	69	T	T
20200821_TUMOR100_SN3_291019.raw	70	70	T	T
20200821_TUMOR100_SN3_291019.raw	98	98	T	T
20200821_TUMOR100_SN3_291019.raw	99	99	T	T
20200821_TUMOR100_SN3_291019.raw	100	100	T	T
20200821_TUMOR100_SN3_291019.raw	118	118	T	T
20200821_TUMOR100_SN3_291019.raw	119	119	T	T
20200821_TUMOR100_SN3_291019.raw	120	120	T	T
20200821_TUMOR100_SN3_291019.raw	176	176	T	T
20200821_TUMOR100_SN3_291019.raw	177	177	T	T
20200821_TUMOR100_SN3_291019.raw	202	202	T	T
20200821_TUMOR100_SN3_291019.raw	203	203	T	T
20200822_MUSC100_4_SN4.raw	24	24	MUSC100	MUSC100
20200822_MUSC100_4_SN4.raw	25	25	MUSC100	MUSC100
20200822_MUSC100_4_SN4.raw	46	46	MUSC100	MUSC100
20200822_MUSC100_4_SN4.raw	68	68	MUSC100	T
20200822_MUSC100_4_SN4.raw	69	69	MUSC100	T
20200822_MUSC100_4_SN4.raw	97	97	MUSC100	T
20200822_MUSC100_4_SN4.raw	98	98	MUSC100	MUSC100
20200822_MUSC100_4_SN4.raw	121	121	MUSC100	MUSC100
20200822_MUSC100_4_SN4.raw	122	122	MUSC100	MUSC100
20200822_MUSC100_4_SN4.raw	123	123	MUSC100	MUSC100
20200822_MUSC100_4_SN4.raw	152	152	MUSC100	MUSC100
20200822_MUSC100_4_SN4.raw	153	153	MUSC100	MUSC100
20200822_MUSC100_4_SN4.raw	154	154	MUSC100	MUSC100
20200822_MUSC100_4_SN4.raw	184	184	MUSC100	MUSC100
20200822_MUSC100_4_SN4.raw	185	185	MUSC100	T
20200822_MUSC100_4_SN4.raw	186	186	MUSC100	MUSC100
20200822_MUSC100_4_SN4.raw	204	204	MUSC100	MUSC100
20200822_MUSC100_4_SN4.raw	205	205	MUSC100	MUSC100
20200822_MUSC100_4_SN4.raw	206	206	MUSC100	MUSC100
20200822_MUSC100_SN5.raw	37	37	MUSC100	MUSC100
20200822_MUSC100_SN5.raw	38	38	MUSC100	MUSC100
20200822_MUSC100_SN5.raw	66	66	MUSC100	MUSC100
20200822_MUSC100_SN5.raw	67	67	MUSC100	MUSC100
20200822_MUSC100_SN5.raw	68	68	MUSC100	MUSC100
20200822_MUSC100_SN5.raw	88	88	MUSC100	MUSC100
20200822_MUSC100_SN5.raw	89	89	MUSC100	MUSC100
20200822_MUSC100_SN5.raw	90	90	MUSC100	MUSC100
20200822_MUSC100_SN5.raw	111	111	MUSC100	MUSC100
20200822_MUSC100_SN5.raw	112	112	MUSC100	MUSC100
20200822_MUSC100_SN5.raw	113	113	MUSC100	MUSC100
20200822_MUSC100_SN5.raw	138	138	MUSC100	MUSC100
20200822_MUSC100_SN5.raw	139	139	MUSC100	MUSC100
20200822_MUSC100_SN5.raw	140	140	MUSC100	MUSC100
20200822_MUSC100_SN5.raw	156	156	MUSC100	MUSC100
20200822_MUSC100_SN5.raw	157	157	MUSC100	MUSC100
20200822_MUSC100_SN5.raw	172	172	MUSC100	MUSC100
20200822_MUSC100_SN5.raw	173	173	MUSC100	MUSC100
20200822_T10_M90_PX4_210720.raw	27	27	T	T
20200822_T10_M90_PX4_210720.raw	28	28	T	T
20200822_T10_M90_PX4_210720.raw	54	54	T	T
20200822_T10_M90_PX4_210720.raw	55	55	T	T
20200822_T10_M90_PX4_210720.raw	56	56	T	T
20200822_T10_M90_PX4_210720.raw	87	87	T	T
20200822_T10_M90_PX4_210720.raw	88	88	T	T
20200822_T10_M90_PX4_210720.raw	89	89	T	T
20200822_T10_M90_PX4_210720.raw	123	123	T	T
20200822_T10_M90_PX4_210720.raw	124	124	T	T
20200822_T10_M90_PX4_210720.raw	125	125	T	T
20200822_T10_M90_PX4_210720.raw	175	175	T	T
20200822_T10_M90_PX4_210720.raw	176	176	T	T
20200822_T10_M90_PX4_210720.raw	200	200	T	MUSC100
20200822_T10_M90_PX4_210720.raw	201	201	T	T
20200822_T10_M90_PX4_210720.raw	202	202	T	MUSC100
20200822_T10_M90_SN4_310720.raw	19	19	T	MUSC100
20200822_T10_M90_SN4_310720.raw	20	20	T	T
20200822_T10_M90_SN4_310720.raw	21	21	T	MUSC100
20200822_T10_M90_SN4_310720.raw	45	45	T	MUSC100
20200822_T10_M90_SN4_310720.raw	46	46	T	MUSC100
20200822_T10_M90_SN4_310720.raw	68	68	T	MUSC100
20200822_T10_M90_SN4_310720.raw	69	69	T	MUSC100
20200822_T10_M90_SN4_310720.raw	70	70	T	MUSC100
20200822_T10_M90_SN4_310720.raw	88	88	T	T
20200822_T10_M90_SN4_310720.raw	89	89	T	T
20200822_T10_M90_SN4_310720.raw	90	90	T	T
20200822_T10_M90_SN4_310720.raw	113	113	T	T
20200822_T10_M90_SN4_310720.raw	114	114	T	T
20200822_T10_M90_SN4_310720.raw	115	115	T	T
20200822_T10_M90_SN4_310720.raw	151	151	T	MUSC100
20200822_T10_M90_SN4_310720.raw	152	152	T	MUSC100
20200822_T10_M90_SN4_310720.raw	153	153	T	MUSC100
20200822_T25_M75_PX4_210720.raw	32	32	T	T
20200822_T25_M75_PX4_210720.raw	33	33	T	T
20200822_T25_M75_PX4_210720.raw	34	34	T	T
20200822_T25_M75_PX4_210720.raw	78	78	T	T
20200822_T25_M75_PX4_210720.raw	79	79	T	T
20200822_T25_M75_PX4_210720.raw	102	102	T	T
20200822_T25_M75_PX4_210720.raw	103	103	T	T
20200822_T25_M75_PX4_210720.raw	104	104	T	T
20200822_T25_M75_PX4_210720.raw	127	127	T	T
20200822_T25_M75_PX4_210720.raw	128	128	T	T
20200822_T25_M75_PX4_210720.raw	129	129	T	T
20200822_T25_M75_PX4_210720.raw	155	155	T	T
20200822_T25_M75_PX4_210720.raw	156	156	T	T
20200822_T25_M75_PX4_210720.raw	191	191	T	T
20200822_T25_M75_PX4_210720.raw	192	192	T	T
20200822_T25_M75_PX4_210720.raw	193	193	T	T
20200822_T25_M75_PX4_210720.raw	224	224	T	T
20200822_T25_M75_PX4_210720.raw	225	225	T	T
20200822_T25_M75_PX4_210720.raw	226	226	T	T
20200822_T25_M75_PX4_210720.raw	247	247	T	T
20200822_T25_M75_PX4_210720.raw	248	248	T	MUSC100
20200822_T25_M75_PX4_210720.raw	249	249	T	MUSC100
20200822_T25_M75_SN4_310720.raw	23	23	T	T
20200822_T25_M75_SN4_310720.raw	24	24	T	MUSC100
20200822_T25_M75_SN4_310720.raw	43	43	T	T
20200822_T25_M75_SN4_310720.raw	44	44	T	T
20200822_T25_M75_SN4_310720.raw	45	45	T	T
20200822_T25_M75_SN4_310720.raw	70	70	T	T
20200822_T25_M75_SN4_310720.raw	71	71	T	T
20200822_T25_M75_SN4_310720.raw	72	72	T	T
20200822_T25_M75_SN4_310720.raw	100	100	T	T
20200822_T25_M75_SN4_310720.raw	101	101	T	T
20200822_T25_M75_SN4_310720.raw	127	127	T	MUSC100
20200822_T25_M75_SN4_310720.raw	128	128	T	MUSC100
20200822_T25_M75_SN4_310720.raw	129	129	T	MUSC100
20200822_T50_M50_PX4_210720.raw	92	92	T	T
20200822_T50_M50_PX4_210720.raw	93	93	T	T
20200822_T50_M50_PX4_210720.raw	111	111	T	T
20200822_T50_M50_PX4_210720.raw	112	112	T	T
20200822_T50_M50_PX4_210720.raw	132	132	T	T
20200822_T50_M50_PX4_210720.raw	133	133	T	T
20200822_T50_M50_PX4_210720.raw	163	163	T	T
20200822_T50_M50_PX4_210720.raw	164	164	T	T
20200822_T50_M50_PX4_210720.raw	182	182	T	T
20200822_T50_M50_PX4_210720.raw	183	183	T	T
20200822_T50_M50_PX4_210720.raw	184	184	T	T
20200822_T50_M50_PX4_210720.raw	185	185	T	T
20200822_T50_M50_PX4_210720.raw	201	201	T	MUSC100
20200822_T50_M50_PX4_210720.raw	202	202	T	T
20200822_T50_M50_SN4_310720.raw	20	20	T	T
20200822_T50_M50_SN4_310720.raw	46	46	T	T
20200822_T50_M50_SN4_310720.raw	47	47	T	T
20200822_T50_M50_SN4_310720.raw	48	48	T	T
20200822_T50_M50_SN4_310720.raw	77	77	T	T
20200822_T50_M50_SN4_310720.raw	78	78	T	T
20200822_T50_M50_SN4_310720.raw	102	102	T	T
20200822_T50_M50_SN4_310720.raw	103	103	T	T
20200822_T50_M50_SN4_310720.raw	104	104	T	T
20200822_T50_M50_SN4_310720.raw	120	120	T	T
20200822_T50_M50_SN4_310720.raw	121	121	T	T
20200822_T50_M50_SN4_310720.raw	122	122	T	T
20200822_T50_M50_SN4_310720.raw	142	142	T	T
20200822_T50_M50_SN4_310720.raw	143	143	T	T
20200822_T50_M50_SN4_310720.raw	144	144	T	T
20200822_T50_M50_SN4_310720.raw	145	145	T	MUSC100
20200822_TUMOR100_SN4_041019.raw	16	16	T	T
20200822_TUMOR100_SN4_041019.raw	17	17	T	T
20200822_TUMOR100_SN4_041019.raw	46	46	T	T
20200822_TUMOR100_SN4_041019.raw	47	47	T	T
20200822_TUMOR100_SN4_041019.raw	72	72	T	T
20200822_TUMOR100_SN4_041019.raw	73	73	T	T
20200822_TUMOR100_SN4_041019.raw	98	98	T	T
20200822_TUMOR100_SN4_041019.raw	99	99	T	T
20200822_TUMOR100_SN4_041019.raw	100	100	T	T
20200822_TUMOR100_SN4_041019.raw	120	120	T	T
20200822_TUMOR100_SN4_041019.raw	121	121	T	T
20200822_TUMOR100_SN4_041019.raw	141	141	T	T
20200822_TUMOR100_SN4_041019.raw	142	142	T	T
20200822_TUMOR100_SN4_041019.raw	143	143	T	T
20200822_TUMOR100_SN4_041019.raw	170	170	T	T
20200822_TUMOR100_SN4_041019.raw	171	171	T	T
20200822_TUMOR100_SN5.raw	38	38	T	T
20200822_TUMOR100_SN5.raw	39	39	T	T
20200822_TUMOR100_SN5.raw	56	56	T	T
20200822_TUMOR100_SN5.raw	57	57	T	T
20200822_TUMOR100_SN5.raw	80	80	T	T
20200822_TUMOR100_SN5.raw	81	81	T	T
20200822_TUMOR100_SN5.raw	82	82	T	T
20200822_TUMOR100_SN5.raw	106	106	T	T
20200822_TUMOR100_SN5.raw	107	107	T	T
20200822_TUMOR100_SN5.raw	108	108	T	T
20200822_TUMOR100_SN5.raw	124	124	T	T
20200822_TUMOR100_SN5.raw	125	125	T	T
20200822_TUMOR100_SN5.raw	126	126	T	T
20200822_TUMOR100_SN5.raw	145	145	T	T
20200822_TUMOR100_SN5.raw	146	146	T	T
20200822_TUMOR100_SN5.raw	147	147	T	T
20200822_TUMOR100_SN5.raw	174	174	T	T
20200822_TUMOR100_SN5.raw	175	175	T	T
20200822_TUMOR100_SN5.raw	182	182	T	T
20200822_TUMOR100_SN5.raw	183	183	T	T
20200822_TUMOR100_SN5.raw	184	184	T	T

## Sheet: Sensitivity_ROC curve
	musc100	t	Outlier	Total					Confusion matrix
musc100	89	4	0	93		Tumor detected	1		True ¯ / Predicted ®	Healthy	Tumor	Total
t	59	179	5	243		No tumor	0		Healthy	89	4	93
Total	148	183	5	336		T			Tumor	59	179	238
									Total	148	183	331	331	331
Sample	Start scan	End scan	True class	Predicted class	% Tumour cells	True class	Predicted class
20200821_MUSC100_SN1.raw	17	17	MUSC100	MUSC100	0	0	0
20200821_MUSC100_SN1.raw	18	18	MUSC100	MUSC100	0	0	0
20200821_MUSC100_SN1.raw	38	38	MUSC100	MUSC100	0	0	0			Threshold: Healthy =	0	%	Tumor cells
20200821_MUSC100_SN1.raw	39	39	MUSC100	MUSC100	0	0	0				Disease (Tumor)
20200821_MUSC100_SN1.raw	62	62	MUSC100	MUSC100	0	0	0			Test	Present	n	Absent	n	Total
20200821_MUSC100_SN1.raw	63	63	MUSC100	MUSC100	0	0	0		Tumor	Positive	True Positive (TP)	179	False Positive (FP)	4	183
20200821_MUSC100_SN1.raw	64	64	MUSC100	MUSC100	0	0	0		Healthy	Negative	False Negative (FN)	59	True Negative (TN)	89	148
20200821_MUSC100_SN1.raw	89	89	MUSC100	MUSC100	0	0	0			Total		238		93
20200821_MUSC100_SN1.raw	90	90	MUSC100	MUSC100	0	0	0
20200821_MUSC100_SN1.raw	111	111	MUSC100	MUSC100	0	0	0
20200821_MUSC100_SN1.raw	112	112	MUSC100	MUSC100	0	0	0		Sensitivity		0.752101
20200821_MUSC100_SN1.raw	129	129	MUSC100	MUSC100	0	0	0		Specificity		0.956989
20200821_MUSC100_SN1.raw	130	130	MUSC100	MUSC100	0	0	0		Positive Likelihood Ratio		17.4863
20200821_MUSC100_SN1.raw	131	131	MUSC100	MUSC100	0	0	0		Negative Likelihood Ratio		0.259041
20200821_MUSC100_SN1.raw	148	148	MUSC100	MUSC100	0	0	0		Positive Predictive Value		0.978142
20200821_MUSC100_SN1.raw	149	149	MUSC100	MUSC100	0	0	0		Negative Predictive value		0.601351
20200821_MUSC100_SN1.raw	150	150	MUSC100	MUSC100	0	0	0
20200821_MUSC100_SN1.raw	164	164	MUSC100	MUSC100	0	0	0
20200821_MUSC100_SN1.raw	165	165	MUSC100	MUSC100	0	0	0
20200821_MUSC100_SN1.raw	166	166	MUSC100	MUSC100	0	0	0		ROC curve
20200821_MUSC100_SN1.raw	182	182	MUSC100	MUSC100	0	0	0
20200821_MUSC100_SN1.raw	183	183	MUSC100	MUSC100	0	0	0		Threshold	Sensitivity	Specificity	100-specificity
20200821_MUSC100_SN2.raw	37	37	MUSC100	MUSC100	0	0	0		0	0.75	0.96	0.04
20200821_MUSC100_SN2.raw	38	38	MUSC100	MUSC100	0	0	0		10			1
20200821_MUSC100_SN2.raw	39	39	MUSC100	MUSC100	0	0	0		25			1
20200821_MUSC100_SN2.raw	69	69	MUSC100	MUSC100	0	0	0		50			1
20200821_MUSC100_SN2.raw	95	95	MUSC100	MUSC100	0	0	0		100			1
20200821_MUSC100_SN2.raw	96	96	MUSC100	MUSC100	0	0	0
20200821_MUSC100_SN2.raw	118	118	MUSC100	MUSC100	0	0	0
20200821_MUSC100_SN2.raw	142	142	MUSC100	MUSC100	0	0	0
20200821_MUSC100_SN2.raw	143	143	MUSC100	MUSC100	0	0	0
20200821_MUSC100_SN2.raw	144	144	MUSC100	MUSC100	0	0	0
20200821_MUSC100_SN2.raw	166	166	MUSC100	MUSC100	0	0	0
20200821_MUSC100_SN2.raw	167	167	MUSC100	MUSC100	0	0	0
20200821_MUSC100_SN2.raw	168	168	MUSC100	MUSC100	0	0	0
20200821_MUSC100_SN2.raw	186	186	MUSC100	MUSC100	0	0	0
20200821_MUSC100_SN2.raw	187	187	MUSC100	MUSC100	0	0	0
20200821_MUSC100_SN2.raw	188	188	MUSC100	MUSC100	0	0	0
20200821_MUSC100_SN2.raw	201	201	MUSC100	MUSC100	0	0	0
20200821_MUSC100_SN2.raw	202	202	MUSC100	MUSC100	0	0	0
20200821_MUSC100_SN2.raw	203	203	MUSC100	MUSC100	0	0	0
20200821_MUSC100_SN3.raw	42	42	MUSC100	MUSC100	0	0	0
20200821_MUSC100_SN3.raw	43	43	MUSC100	MUSC100	0	0	0
20200821_MUSC100_SN3.raw	44	44	MUSC100	MUSC100	0	0	0
20200821_MUSC100_SN3.raw	62	62	MUSC100	MUSC100	0	0	0
20200821_MUSC100_SN3.raw	63	63	MUSC100	MUSC100	0	0	0
20200821_MUSC100_SN3.raw	64	64	MUSC100	MUSC100	0	0	0
20200821_MUSC100_SN3.raw	86	86	MUSC100	MUSC100	0	0	0
20200821_MUSC100_SN3.raw	87	87	MUSC100	MUSC100	0	0	0
20200821_MUSC100_SN3.raw	108	108	MUSC100	MUSC100	0	0	0
20200821_MUSC100_SN3.raw	109	109	MUSC100	MUSC100	0	0	0
20200821_MUSC100_SN3.raw	110	110	MUSC100	MUSC100	0	0	0
20200821_MUSC100_SN3.raw	133	133	MUSC100	MUSC100	0	0	0
20200821_MUSC100_SN3.raw	134	134	MUSC100	MUSC100	0	0	0
20200821_MUSC100_SN3.raw	155	155	MUSC100	MUSC100	0	0	0
20200821_MUSC100_SN3.raw	156	156	MUSC100	MUSC100	0	0	0
20200822_MUSC100_4_SN4.raw	24	24	MUSC100	MUSC100	0	0	0
20200822_MUSC100_4_SN4.raw	25	25	MUSC100	MUSC100	0	0	0
20200822_MUSC100_4_SN4.raw	46	46	MUSC100	MUSC100	0	0	0
20200822_MUSC100_4_SN4.raw	68	68	MUSC100	T	0	0	1
20200822_MUSC100_4_SN4.raw	69	69	MUSC100	T	0	0	1
20200822_MUSC100_4_SN4.raw	97	97	MUSC100	T	0	0	1
20200822_MUSC100_4_SN4.raw	98	98	MUSC100	MUSC100	0	0	0
20200822_MUSC100_4_SN4.raw	121	121	MUSC100	MUSC100	0	0	0
20200822_MUSC100_4_SN4.raw	122	122	MUSC100	MUSC100	0	0	0
20200822_MUSC100_4_SN4.raw	123	123	MUSC100	MUSC100	0	0	0
20200822_MUSC100_4_SN4.raw	152	152	MUSC100	MUSC100	0	0	0
20200822_MUSC100_4_SN4.raw	153	153	MUSC100	MUSC100	0	0	0
20200822_MUSC100_4_SN4.raw	154	154	MUSC100	MUSC100	0	0	0
20200822_MUSC100_4_SN4.raw	184	184	MUSC100	MUSC100	0	0	0
20200822_MUSC100_4_SN4.raw	185	185	MUSC100	T	0	0	1
20200822_MUSC100_4_SN4.raw	186	186	MUSC100	MUSC100	0	0	0
20200822_MUSC100_4_SN4.raw	204	204	MUSC100	MUSC100	0	0	0
20200822_MUSC100_4_SN4.raw	205	205	MUSC100	MUSC100	0	0	0
20200822_MUSC100_4_SN4.raw	206	206	MUSC100	MUSC100	0	0	0
20200822_MUSC100_SN5.raw	37	37	MUSC100	MUSC100	0	0	0
20200822_MUSC100_SN5.raw	38	38	MUSC100	MUSC100	0	0	0
20200822_MUSC100_SN5.raw	66	66	MUSC100	MUSC100	0	0	0
20200822_MUSC100_SN5.raw	67	67	MUSC100	MUSC100	0	0	0
20200822_MUSC100_SN5.raw	68	68	MUSC100	MUSC100	0	0	0
20200822_MUSC100_SN5.raw	88	88	MUSC100	MUSC100	0	0	0
20200822_MUSC100_SN5.raw	89	89	MUSC100	MUSC100	0	0	0
20200822_MUSC100_SN5.raw	90	90	MUSC100	MUSC100	0	0	0
20200822_MUSC100_SN5.raw	111	111	MUSC100	MUSC100	0	0	0
20200822_MUSC100_SN5.raw	112	112	MUSC100	MUSC100	0	0	0
20200822_MUSC100_SN5.raw	113	113	MUSC100	MUSC100	0	0	0
20200822_MUSC100_SN5.raw	138	138	MUSC100	MUSC100	0	0	0
20200822_MUSC100_SN5.raw	139	139	MUSC100	MUSC100	0	0	0
20200822_MUSC100_SN5.raw	140	140	MUSC100	MUSC100	0	0	0
20200822_MUSC100_SN5.raw	156	156	MUSC100	MUSC100	0	0	0
20200822_MUSC100_SN5.raw	157	157	MUSC100	MUSC100	0	0	0
20200822_MUSC100_SN5.raw	172	172	MUSC100	MUSC100	0	0	0
20200822_MUSC100_SN5.raw	173	173	MUSC100	MUSC100	0	0	0
20200821_T10_M90_SN2_030710.raw	49	49	T	MUSC100	10	1	0
20200821_T10_M90_SN2_030710.raw	50	50	T	MUSC100	10	1	0
20200821_T10_M90_SN2_030710.raw	69	69	T	MUSC100	10	1	0
20200821_T10_M90_SN2_030710.raw	70	70	T	MUSC100	10	1	0
20200821_T10_M90_SN2_030710.raw	71	71	T	MUSC100	10	1	0
20200821_T10_M90_SN2_030710.raw	91	91	T	MUSC100	10	1	0
20200821_T10_M90_SN2_030710.raw	92	92	T	MUSC100	10	1	0
20200821_T10_M90_SN2_030710.raw	110	110	T	T	10	1	1
20200821_T10_M90_SN2_030710.raw	111	111	T	MUSC100	10	1	0
20200821_T10_M90_SN2_030710.raw	136	136	T	MUSC100	10	1	0
20200821_T10_M90_SN2_030710.raw	137	137	T	MUSC100	10	1	0
20200821_T10_M90_SN2_030710.raw	138	138	T	MUSC100	10	1	0
20200821_T10_M90_SN2_030710.raw	139	139	T	MUSC100	10	1	0
20200821_T10_M90_SN2_030710.raw	161	161	T	MUSC100	10	1	0
20200821_T10_M90_SN2_030710.raw	162	162	T	MUSC100	10	1	0
20200821_T10_M90_SN2_030710.raw	163	163	T	MUSC100	10	1	0
20200822_T10_M90_PX4_210720.raw	27	27	T	T	10	1	1
20200822_T10_M90_PX4_210720.raw	28	28	T	T	10	1	1
20200822_T10_M90_PX4_210720.raw	54	54	T	T	10	1	1
20200822_T10_M90_PX4_210720.raw	55	55	T	T	10	1	1
20200822_T10_M90_PX4_210720.raw	56	56	T	T	10	1	1
20200822_T10_M90_PX4_210720.raw	87	87	T	T	10	1	1
20200822_T10_M90_PX4_210720.raw	88	88	T	T	10	1	1
20200822_T10_M90_PX4_210720.raw	89	89	T	T	10	1	1
20200822_T10_M90_PX4_210720.raw	123	123	T	T	10	1	1
20200822_T10_M90_PX4_210720.raw	124	124	T	T	10	1	1
20200822_T10_M90_PX4_210720.raw	125	125	T	T	10	1	1
20200822_T10_M90_PX4_210720.raw	175	175	T	T	10	1	1
20200822_T10_M90_PX4_210720.raw	176	176	T	T	10	1	1
20200822_T10_M90_PX4_210720.raw	200	200	T	MUSC100	10	1	0
20200822_T10_M90_PX4_210720.raw	201	201	T	T	10	1	1
20200822_T10_M90_PX4_210720.raw	202	202	T	MUSC100	10	1	0
20200822_T10_M90_SN4_310720.raw	19	19	T	MUSC100	10	1	0
20200822_T10_M90_SN4_310720.raw	20	20	T	T	10	1	1
20200822_T10_M90_SN4_310720.raw	21	21	T	MUSC100	10	1	0
20200822_T10_M90_SN4_310720.raw	45	45	T	MUSC100	10	1	0
20200822_T10_M90_SN4_310720.raw	46	46	T	MUSC100	10	1	0
20200822_T10_M90_SN4_310720.raw	68	68	T	MUSC100	10	1	0
20200822_T10_M90_SN4_310720.raw	69	69	T	MUSC100	10	1	0
20200822_T10_M90_SN4_310720.raw	70	70	T	MUSC100	10	1	0
20200822_T10_M90_SN4_310720.raw	88	88	T	T	10	1	1
20200822_T10_M90_SN4_310720.raw	89	89	T	T	10	1	1
20200822_T10_M90_SN4_310720.raw	90	90	T	T	10	1	1
20200822_T10_M90_SN4_310720.raw	113	113	T	T	10	1	1
20200822_T10_M90_SN4_310720.raw	114	114	T	T	10	1	1
20200822_T10_M90_SN4_310720.raw	115	115	T	T	10	1	1
20200822_T10_M90_SN4_310720.raw	151	151	T	MUSC100	10	1	0
20200822_T10_M90_SN4_310720.raw	152	152	T	MUSC100	10	1	0
20200822_T10_M90_SN4_310720.raw	153	153	T	MUSC100	10	1	0
20200821_T25_M75_SN2_030720.raw	14	14	T	MUSC100	25	1	0
20200821_T25_M75_SN2_030720.raw	15	15	T	MUSC100	25	1	0
20200821_T25_M75_SN2_030720.raw	16	16	T	MUSC100	25	1	0
20200821_T25_M75_SN2_030720.raw	49	49	T	MUSC100	25	1	0
20200821_T25_M75_SN2_030720.raw	50	50	T	MUSC100	25	1	0
20200821_T25_M75_SN2_030720.raw	51	51	T	MUSC100	25	1	0
20200821_T25_M75_SN2_030720.raw	70	70	T	MUSC100	25	1	0
20200821_T25_M75_SN2_030720.raw	71	71	T	MUSC100	25	1	0
20200821_T25_M75_SN2_030720.raw	72	72	T	MUSC100	25	1	0
20200821_T25_M75_SN2_030720.raw	91	91	T	MUSC100	25	1	0
20200821_T25_M75_SN2_030720.raw	92	92	T	MUSC100	25	1	0
20200821_T25_M75_SN2_030720.raw	93	93	T	MUSC100	25	1	0
20200821_T25_M75_SN2_030720.raw	110	110	T	MUSC100	25	1	0
20200821_T25_M75_SN2_030720.raw	111	111	T	T	25	1	1
20200821_T25_M75_SN2_030720.raw	112	112	T	MUSC100	25	1	0
20200821_T25_M75_SN2_030720.raw	128	128	T	MUSC100	25	1	0
20200821_T25_M75_SN2_030720.raw	129	129	T	MUSC100	25	1	0
20200821_T25_M75_SN2_030720.raw	130	130	T	MUSC100	25	1	0
20200821_T25_M75_SN2_030720.raw	153	153	T	MUSC100	25	1	0
20200821_T25_M75_SN2_030720.raw	154	154	T	MUSC100	25	1	0
20200821_T25_M75_SN2_030720.raw	155	155	T	MUSC100	25	1	0
20200821_T25_M75_SN2_030720.raw	156	156	T	MUSC100	25	1	0
20200822_T25_M75_PX4_210720.raw	32	32	T	T	25	1	1
20200822_T25_M75_PX4_210720.raw	33	33	T	T	25	1	1
20200822_T25_M75_PX4_210720.raw	34	34	T	T	25	1	1
20200822_T25_M75_PX4_210720.raw	78	78	T	T	25	1	1
20200822_T25_M75_PX4_210720.raw	79	79	T	T	25	1	1
20200822_T25_M75_PX4_210720.raw	102	102	T	T	25	1	1
20200822_T25_M75_PX4_210720.raw	103	103	T	T	25	1	1
20200822_T25_M75_PX4_210720.raw	104	104	T	T	25	1	1
20200822_T25_M75_PX4_210720.raw	127	127	T	T	25	1	1
20200822_T25_M75_PX4_210720.raw	128	128	T	T	25	1	1
20200822_T25_M75_PX4_210720.raw	129	129	T	T	25	1	1
20200822_T25_M75_PX4_210720.raw	155	155	T	T	25	1	1
20200822_T25_M75_PX4_210720.raw	156	156	T	T	25	1	1
20200822_T25_M75_PX4_210720.raw	191	191	T	T	25	1	1
20200822_T25_M75_PX4_210720.raw	192	192	T	T	25	1	1
20200822_T25_M75_PX4_210720.raw	193	193	T	T	25	1	1
20200822_T25_M75_PX4_210720.raw	224	224	T	T	25	1	1
20200822_T25_M75_PX4_210720.raw	225	225	T	T	25	1	1
20200822_T25_M75_PX4_210720.raw	226	226	T	T	25	1	1
20200822_T25_M75_PX4_210720.raw	247	247	T	T	25	1	1
20200822_T25_M75_PX4_210720.raw	248	248	T	MUSC100	25	1	0
20200822_T25_M75_PX4_210720.raw	249	249	T	MUSC100	25	1	0
20200822_T25_M75_SN4_310720.raw	23	23	T	T	25	1	1
20200822_T25_M75_SN4_310720.raw	24	24	T	MUSC100	25	1	0
20200822_T25_M75_SN4_310720.raw	43	43	T	T	25	1	1
20200822_T25_M75_SN4_310720.raw	44	44	T	T	25	1	1
20200822_T25_M75_SN4_310720.raw	45	45	T	T	25	1	1
20200822_T25_M75_SN4_310720.raw	70	70	T	T	25	1	1
20200822_T25_M75_SN4_310720.raw	71	71	T	T	25	1	1
20200822_T25_M75_SN4_310720.raw	72	72	T	T	25	1	1
20200822_T25_M75_SN4_310720.raw	100	100	T	T	25	1	1
20200822_T25_M75_SN4_310720.raw	101	101	T	T	25	1	1
20200822_T25_M75_SN4_310720.raw	127	127	T	MUSC100	25	1	0
20200822_T25_M75_SN4_310720.raw	128	128	T	MUSC100	25	1	0
20200822_T25_M75_SN4_310720.raw	129	129	T	MUSC100	25	1	0
20200821_T50_M50_SN2_030725.raw	61	61	T	T	50	1	1
20200821_T50_M50_SN2_030725.raw	62	62	T	T	50	1	1
20200821_T50_M50_SN2_030725.raw	83	83	T	T	50	1	1
20200821_T50_M50_SN2_030725.raw	84	84	T	T	50	1	1
20200821_T50_M50_SN2_030725.raw	158	158	T	T	50	1	1
20200821_T50_M50_SN2_030725.raw	159	159	T	T	50	1	1
20200821_T50_M50_SN2_030725.raw	184	184	T	T	50	1	1
20200821_T50_M50_SN2_030725.raw	185	185	T	T	50	1	1
20200821_T50_M50_SN2_030725.raw	224	224	T	T	50	1	1
20200821_T50_M50_SN2_030725.raw	225	225	T	T	50	1	1
20200821_T50_M50_SN2_030725.raw	249	249	T	T	50	1	1
20200821_T50_M50_SN2_030725.raw	250	250	T	T	50	1	1
20200821_T50_M50_SN2_030725.raw	356	356	T	T	50	1	1
20200821_T50_M50_SN2_030725.raw	357	357	T	T	50	1	1
20200822_T50_M50_PX4_210720.raw	92	92	T	T	50	1	1
20200822_T50_M50_PX4_210720.raw	93	93	T	T	50	1	1
20200822_T50_M50_PX4_210720.raw	111	111	T	T	50	1	1
20200822_T50_M50_PX4_210720.raw	112	112	T	T	50	1	1
20200822_T50_M50_PX4_210720.raw	132	132	T	T	50	1	1
20200822_T50_M50_PX4_210720.raw	133	133	T	T	50	1	1
20200822_T50_M50_PX4_210720.raw	163	163	T	T	50	1	1
20200822_T50_M50_PX4_210720.raw	164	164	T	T	50	1	1
20200822_T50_M50_PX4_210720.raw	182	182	T	T	50	1	1
20200822_T50_M50_PX4_210720.raw	183	183	T	T	50	1	1
20200822_T50_M50_PX4_210720.raw	184	184	T	T	50	1	1
20200822_T50_M50_PX4_210720.raw	185	185	T	T	50	1	1
20200822_T50_M50_PX4_210720.raw	201	201	T	MUSC100	50	1	0
20200822_T50_M50_PX4_210720.raw	202	202	T	T	50	1	1
20200822_T50_M50_SN4_310720.raw	20	20	T	T	50	1	1
20200822_T50_M50_SN4_310720.raw	46	46	T	T	50	1	1
20200822_T50_M50_SN4_310720.raw	47	47	T	T	50	1	1
20200822_T50_M50_SN4_310720.raw	48	48	T	T	50	1	1
20200822_T50_M50_SN4_310720.raw	77	77	T	T	50	1	1
20200822_T50_M50_SN4_310720.raw	78	78	T	T	50	1	1
20200822_T50_M50_SN4_310720.raw	102	102	T	T	50	1	1
20200822_T50_M50_SN4_310720.raw	103	103	T	T	50	1	1
20200822_T50_M50_SN4_310720.raw	104	104	T	T	50	1	1
20200822_T50_M50_SN4_310720.raw	120	120	T	T	50	1	1
20200822_T50_M50_SN4_310720.raw	121	121	T	T	50	1	1
20200822_T50_M50_SN4_310720.raw	122	122	T	T	50	1	1
20200822_T50_M50_SN4_310720.raw	142	142	T	T	50	1	1
20200822_T50_M50_SN4_310720.raw	143	143	T	T	50	1	1
20200822_T50_M50_SN4_310720.raw	144	144	T	T	50	1	1
20200822_T50_M50_SN4_310720.raw	145	145	T	MUSC100	50	1	0
20200821_TUMOR100_91019.raw	46	46	T	T	100	1	1
20200821_TUMOR100_91019.raw	47	47	T	T	100	1	1
20200821_TUMOR100_91019.raw	92	92	T	T	100	1	1
20200821_TUMOR100_91019.raw	93	93	T	T	100	1	1
20200821_TUMOR100_91019.raw	119	119	T	T	100	1	1
20200821_TUMOR100_91019.raw	120	120	T	T	100	1	1
20200821_TUMOR100_91019.raw	140	140	T	T	100	1	1
20200821_TUMOR100_91019.raw	141	141	T	T	100	1	1
20200821_TUMOR100_91019.raw	142	142	T	T	100	1	1
20200821_TUMOR100_91019.raw	164	164	T	T	100	1	1
20200821_TUMOR100_91019.raw	165	165	T	T	100	1	1
20200821_TUMOR100_91019.raw	166	166	T	T	100	1	1
20200821_TUMOR100_91019.raw	199	199	T	T	100	1	1
20200821_TUMOR100_91019.raw	227	227	T	T	100	1	1
20200821_TUMOR100_91019.raw	228	228	T	T	100	1	1
20200821_TUMOR100_91019.raw	229	229	T	T	100	1	1
20200821_TUMOR100_91019.raw	251	251	T	T	100	1	1
20200821_TUMOR100_91019.raw	252	252	T	T	100	1	1
20200821_TUMOR100_91019.raw	253	253	T	T	100	1	1
20200821_TUMOR100_SN2_211019.raw	18	18	T	MUSC100	100	1	0
20200821_TUMOR100_SN2_211019.raw	49	49	T	T	100	1	1
20200821_TUMOR100_SN2_211019.raw	50	50	T	T	100	1	1
20200821_TUMOR100_SN2_211019.raw	73	73	T	T	100	1	1
20200821_TUMOR100_SN2_211019.raw	92	92	T	MUSC100	100	1	0
20200821_TUMOR100_SN2_211019.raw	93	93	T	MUSC100	100	1	0
20200821_TUMOR100_SN2_211019.raw	94	94	T	T	100	1	1
20200821_TUMOR100_SN2_211019.raw	114	114	T	T	100	1	1
20200821_TUMOR100_SN2_211019.raw	115	115	T	T	100	1	1
20200821_TUMOR100_SN2_211019.raw	161	161	T	T	100	1	1
20200821_TUMOR100_SN2_211019.raw	179	179	T	T	100	1	1
20200821_TUMOR100_SN2_211019.raw	181	181	T	T	100	1	1
20200821_TUMOR100_SN2_211019.raw	216	216	T	T	100	1	1
20200821_TUMOR100_SN2_211019.raw	217	217	T	T	100	1	1
20200821_TUMOR100_SN2_211019.raw	218	218	T	T	100	1	1
20200821_TUMOR100_SN2_211019.raw	243	243	T	T	100	1	1
20200821_TUMOR100_SN2_211019.raw	244	244	T	T	100	1	1
20200821_TUMOR100_SN3_291019.raw	15	15	T	T	100	1	1
20200821_TUMOR100_SN3_291019.raw	16	16	T	T	100	1	1
20200821_TUMOR100_SN3_291019.raw	68	68	T	T	100	1	1
20200821_TUMOR100_SN3_291019.raw	69	69	T	T	100	1	1
20200821_TUMOR100_SN3_291019.raw	70	70	T	T	100	1	1
20200821_TUMOR100_SN3_291019.raw	98	98	T	T	100	1	1
20200821_TUMOR100_SN3_291019.raw	99	99	T	T	100	1	1
20200821_TUMOR100_SN3_291019.raw	100	100	T	T	100	1	1
20200821_TUMOR100_SN3_291019.raw	118	118	T	T	100	1	1
20200821_TUMOR100_SN3_291019.raw	119	119	T	T	100	1	1
20200821_TUMOR100_SN3_291019.raw	120	120	T	T	100	1	1
20200821_TUMOR100_SN3_291019.raw	176	176	T	T	100	1	1
20200821_TUMOR100_SN3_291019.raw	177	177	T	T	100	1	1
20200821_TUMOR100_SN3_291019.raw	202	202	T	T	100	1	1
20200821_TUMOR100_SN3_291019.raw	203	203	T	T	100	1	1
20200822_TUMOR100_SN4_041019.raw	16	16	T	T	100	1	1
20200822_TUMOR100_SN4_041019.raw	17	17	T	T	100	1	1
20200822_TUMOR100_SN4_041019.raw	46	46	T	T	100	1	1
20200822_TUMOR100_SN4_041019.raw	47	47	T	T	100	1	1
20200822_TUMOR100_SN4_041019.raw	72	72	T	T	100	1	1
20200822_TUMOR100_SN4_041019.raw	73	73	T	T	100	1	1
20200822_TUMOR100_SN4_041019.raw	98	98	T	T	100	1	1
20200822_TUMOR100_SN4_041019.raw	99	99	T	T	100	1	1
20200822_TUMOR100_SN4_041019.raw	100	100	T	T	100	1	1
20200822_TUMOR100_SN4_041019.raw	120	120	T	T	100	1	1
20200822_TUMOR100_SN4_041019.raw	121	121	T	T	100	1	1
20200822_TUMOR100_SN4_041019.raw	141	141	T	T	100	1	1
20200822_TUMOR100_SN4_041019.raw	142	142	T	T	100	1	1
20200822_TUMOR100_SN4_041019.raw	143	143	T	T	100	1	1
20200822_TUMOR100_SN4_041019.raw	170	170	T	T	100	1	1
20200822_TUMOR100_SN4_041019.raw	171	171	T	T	100	1	1
20200822_TUMOR100_SN5.raw	38	38	T	T	100	1	1
20200822_TUMOR100_SN5.raw	39	39	T	T	100	1	1
20200822_TUMOR100_SN5.raw	56	56	T	T	100	1	1
20200822_TUMOR100_SN5.raw	57	57	T	T	100	1	1
20200822_TUMOR100_SN5.raw	80	80	T	T	100	1	1
20200822_TUMOR100_SN5.raw	81	81	T	T	100	1	1
20200822_TUMOR100_SN5.raw	82	82	T	T	100	1	1
20200822_TUMOR100_SN5.raw	106	106	T	T	100	1	1
20200822_TUMOR100_SN5.raw	107	107	T	T	100	1	1
20200822_TUMOR100_SN5.raw	108	108	T	T	100	1	1
20200822_TUMOR100_SN5.raw	124	124	T	T	100	1	1
20200822_TUMOR100_SN5.raw	125	125	T	T	100	1	1
20200822_TUMOR100_SN5.raw	126	126	T	T	100	1	1
20200822_TUMOR100_SN5.raw	145	145	T	T	100	1	1
20200822_TUMOR100_SN5.raw	146	146	T	T	100	1	1
20200822_TUMOR100_SN5.raw	147	147	T	T	100	1	1
20200822_TUMOR100_SN5.raw	174	174	T	T	100	1	1
20200822_TUMOR100_SN5.raw	175	175	T	T	100	1	1
20200822_TUMOR100_SN5.raw	182	182	T	T	100	1	1
20200822_TUMOR100_SN5.raw	183	183	T	T	100	1	1
20200822_TUMOR100_SN5.raw	184	184	T	T	100	1	1
	musc100	t	Outlier	Total					Confusion matrix
musc100	89	4	0	93		Tumor detected	1		True ¯ / Predicted ®	Healthy	Tumor	Total
t	59	179	5	243		No tumor	0		Healthy	116	26	142	142
Total	148	183	5	336		T			Tumor	32	157	189	189
									Total	148	183	331	331	331
Sample	Start scan	End scan	True class	Predicted class	% Tumour cells	True class	Predicted class
20200821_MUSC100_SN1.raw	17	17	MUSC100	MUSC100	0	0	0
20200821_MUSC100_SN1.raw	18	18	MUSC100	MUSC100	0	0	0
20200821_MUSC100_SN1.raw	38	38	MUSC100	MUSC100	0	0	0			Threshold: Healthy =	10	%	Tumor cells
20200821_MUSC100_SN1.raw	39	39	MUSC100	MUSC100	0	0	0				Disease (Tumor)
20200821_MUSC100_SN1.raw	62	62	MUSC100	MUSC100	0	0	0			Test	Present	n	Absent	n	Total
20200821_MUSC100_SN1.raw	63	63	MUSC100	MUSC100	0	0	0		Tumor	Positive	True Positive (TP)	157	False Positive (FP)	26	183
20200821_MUSC100_SN1.raw	64	64	MUSC100	MUSC100	0	0	0		Healthy	Negative	False Negative (FN)	32	True Negative (TN)	116	148
20200821_MUSC100_SN1.raw	89	89	MUSC100	MUSC100	0	0	0			Total		189		142
20200821_MUSC100_SN1.raw	90	90	MUSC100	MUSC100	0	0	0
20200821_MUSC100_SN1.raw	111	111	MUSC100	MUSC100	0	0	0
20200821_MUSC100_SN1.raw	112	112	MUSC100	MUSC100	0	0	0		Sensitivity		0.830688
20200821_MUSC100_SN1.raw	129	129	MUSC100	MUSC100	0	0	0		Specificity		0.816901
20200821_MUSC100_SN1.raw	130	130	MUSC100	MUSC100	0	0	0		Positive Likelihood Ratio		4.53683
20200821_MUSC100_SN1.raw	131	131	MUSC100	MUSC100	0	0	0		Negative Likelihood Ratio		0.207261
20200821_MUSC100_SN1.raw	148	148	MUSC100	MUSC100	0	0	0		Positive Predictive Value		0.857923
20200821_MUSC100_SN1.raw	149	149	MUSC100	MUSC100	0	0	0		Negative Predictive value		0.783784
20200821_MUSC100_SN1.raw	150	150	MUSC100	MUSC100	0	0	0
20200821_MUSC100_SN1.raw	164	164	MUSC100	MUSC100	0	0	0
20200821_MUSC100_SN1.raw	165	165	MUSC100	MUSC100	0	0	0
20200821_MUSC100_SN1.raw	166	166	MUSC100	MUSC100	0	0	0		ROC curve
20200821_MUSC100_SN1.raw	182	182	MUSC100	MUSC100	0	0	0
20200821_MUSC100_SN1.raw	183	183	MUSC100	MUSC100	0	0	0		Threshold	Sensitivity	Specificity	100-specificity
20200821_MUSC100_SN2.raw	37	37	MUSC100	MUSC100	0	0	0		0	0.75	0.96	0.04
20200821_MUSC100_SN2.raw	38	38	MUSC100	MUSC100	0	0	0		10	0.83	0.82	0.18
20200821_MUSC100_SN2.raw	39	39	MUSC100	MUSC100	0	0	0		25			1
20200821_MUSC100_SN2.raw	69	69	MUSC100	MUSC100	0	0	0		50			1
20200821_MUSC100_SN2.raw	95	95	MUSC100	MUSC100	0	0	0		100			1
20200821_MUSC100_SN2.raw	96	96	MUSC100	MUSC100	0	0	0
20200821_MUSC100_SN2.raw	118	118	MUSC100	MUSC100	0	0	0
20200821_MUSC100_SN2.raw	142	142	MUSC100	MUSC100	0	0	0
20200821_MUSC100_SN2.raw	143	143	MUSC100	MUSC100	0	0	0
20200821_MUSC100_SN2.raw	144	144	MUSC100	MUSC100	0	0	0
20200821_MUSC100_SN2.raw	166	166	MUSC100	MUSC100	0	0	0
20200821_MUSC100_SN2.raw	167	167	MUSC100	MUSC100	0	0	0
20200821_MUSC100_SN2.raw	168	168	MUSC100	MUSC100	0	0	0
20200821_MUSC100_SN2.raw	186	186	MUSC100	MUSC100	0	0	0
20200821_MUSC100_SN2.raw	187	187	MUSC100	MUSC100	0	0	0
20200821_MUSC100_SN2.raw	188	188	MUSC100	MUSC100	0	0	0
20200821_MUSC100_SN2.raw	201	201	MUSC100	MUSC100	0	0	0
20200821_MUSC100_SN2.raw	202	202	MUSC100	MUSC100	0	0	0
20200821_MUSC100_SN2.raw	203	203	MUSC100	MUSC100	0	0	0
20200821_MUSC100_SN3.raw	42	42	MUSC100	MUSC100	0	0	0
20200821_MUSC100_SN3.raw	43	43	MUSC100	MUSC100	0	0	0
20200821_MUSC100_SN3.raw	44	44	MUSC100	MUSC100	0	0	0
20200821_MUSC100_SN3.raw	62	62	MUSC100	MUSC100	0	0	0
20200821_MUSC100_SN3.raw	63	63	MUSC100	MUSC100	0	0	0
20200821_MUSC100_SN3.raw	64	64	MUSC100	MUSC100	0	0	0
20200821_MUSC100_SN3.raw	86	86	MUSC100	MUSC100	0	0	0
20200821_MUSC100_SN3.raw	87	87	MUSC100	MUSC100	0	0	0
20200821_MUSC100_SN3.raw	108	108	MUSC100	MUSC100	0	0	0
20200821_MUSC100_SN3.raw	109	109	MUSC100	MUSC100	0	0	0
20200821_MUSC100_SN3.raw	110	110	MUSC100	MUSC100	0	0	0
20200821_MUSC100_SN3.raw	133	133	MUSC100	MUSC100	0	0	0
20200821_MUSC100_SN3.raw	134	134	MUSC100	MUSC100	0	0	0
20200821_MUSC100_SN3.raw	155	155	MUSC100	MUSC100	0	0	0
20200821_MUSC100_SN3.raw	156	156	MUSC100	MUSC100	0	0	0
20200822_MUSC100_4_SN4.raw	24	24	MUSC100	MUSC100	0	0	0
20200822_MUSC100_4_SN4.raw	25	25	MUSC100	MUSC100	0	0	0
20200822_MUSC100_4_SN4.raw	46	46	MUSC100	MUSC100	0	0	0
20200822_MUSC100_4_SN4.raw	68	68	MUSC100	T	0	0	1
20200822_MUSC100_4_SN4.raw	69	69	MUSC100	T	0	0	1
20200822_MUSC100_4_SN4.raw	97	97	MUSC100	T	0	0	1
20200822_MUSC100_4_SN4.raw	98	98	MUSC100	MUSC100	0	0	0
20200822_MUSC100_4_SN4.raw	121	121	MUSC100	MUSC100	0	0	0
20200822_MUSC100_4_SN4.raw	122	122	MUSC100	MUSC100	0	0	0
20200822_MUSC100_4_SN4.raw	123	123	MUSC100	MUSC100	0	0	0
20200822_MUSC100_4_SN4.raw	152	152	MUSC100	MUSC100	0	0	0
20200822_MUSC100_4_SN4.raw	153	153	MUSC100	MUSC100	0	0	0
20200822_MUSC100_4_SN4.raw	154	154	MUSC100	MUSC100	0	0	0
20200822_MUSC100_4_SN4.raw	184	184	MUSC100	MUSC100	0	0	0
20200822_MUSC100_4_SN4.raw	185	185	MUSC100	T	0	0	1
20200822_MUSC100_4_SN4.raw	186	186	MUSC100	MUSC100	0	0	0
20200822_MUSC100_4_SN4.raw	204	204	MUSC100	MUSC100	0	0	0
20200822_MUSC100_4_SN4.raw	205	205	MUSC100	MUSC100	0	0	0
20200822_MUSC100_4_SN4.raw	206	206	MUSC100	MUSC100	0	0	0
20200822_MUSC100_SN5.raw	37	37	MUSC100	MUSC100	0	0	0
20200822_MUSC100_SN5.raw	38	38	MUSC100	MUSC100	0	0	0
20200822_MUSC100_SN5.raw	66	66	MUSC100	MUSC100	0	0	0
20200822_MUSC100_SN5.raw	67	67	MUSC100	MUSC100	0	0	0
20200822_MUSC100_SN5.raw	68	68	MUSC100	MUSC100	0	0	0
20200822_MUSC100_SN5.raw	88	88	MUSC100	MUSC100	0	0	0
20200822_MUSC100_SN5.raw	89	89	MUSC100	MUSC100	0	0	0
20200822_MUSC100_SN5.raw	90	90	MUSC100	MUSC100	0	0	0
20200822_MUSC100_SN5.raw	111	111	MUSC100	MUSC100	0	0	0
20200822_MUSC100_SN5.raw	112	112	MUSC100	MUSC100	0	0	0
20200822_MUSC100_SN5.raw	113	113	MUSC100	MUSC100	0	0	0
20200822_MUSC100_SN5.raw	138	138	MUSC100	MUSC100	0	0	0
20200822_MUSC100_SN5.raw	139	139	MUSC100	MUSC100	0	0	0
20200822_MUSC100_SN5.raw	140	140	MUSC100	MUSC100	0	0	0
20200822_MUSC100_SN5.raw	156	156	MUSC100	MUSC100	0	0	0
20200822_MUSC100_SN5.raw	157	157	MUSC100	MUSC100	0	0	0
20200822_MUSC100_SN5.raw	172	172	MUSC100	MUSC100	0	0	0
20200822_MUSC100_SN5.raw	173	173	MUSC100	MUSC100	0	0	0
20200821_T10_M90_SN2_030710.raw	49	49	T	MUSC100	10	0	0
20200821_T10_M90_SN2_030710.raw	50	50	T	MUSC100	10	0	0
20200821_T10_M90_SN2_030710.raw	69	69	T	MUSC100	10	0	0
20200821_T10_M90_SN2_030710.raw	70	70	T	MUSC100	10	0	0
20200821_T10_M90_SN2_030710.raw	71	71	T	MUSC100	10	0	0
20200821_T10_M90_SN2_030710.raw	91	91	T	MUSC100	10	0	0
20200821_T10_M90_SN2_030710.raw	92	92	T	MUSC100	10	0	0
20200821_T10_M90_SN2_030710.raw	110	110	T	T	10	0	1
20200821_T10_M90_SN2_030710.raw	111	111	T	MUSC100	10	0	0
20200821_T10_M90_SN2_030710.raw	136	136	T	MUSC100	10	0	0
20200821_T10_M90_SN2_030710.raw	137	137	T	MUSC100	10	0	0
20200821_T10_M90_SN2_030710.raw	138	138	T	MUSC100	10	0	0
20200821_T10_M90_SN2_030710.raw	139	139	T	MUSC100	10	0	0
20200821_T10_M90_SN2_030710.raw	161	161	T	MUSC100	10	0	0
20200821_T10_M90_SN2_030710.raw	162	162	T	MUSC100	10	0	0
20200821_T10_M90_SN2_030710.raw	163	163	T	MUSC100	10	0	0
20200822_T10_M90_PX4_210720.raw	27	27	T	T	10	0	1
20200822_T10_M90_PX4_210720.raw	28	28	T	T	10	0	1
20200822_T10_M90_PX4_210720.raw	54	54	T	T	10	0	1
20200822_T10_M90_PX4_210720.raw	55	55	T	T	10	0	1
20200822_T10_M90_PX4_210720.raw	56	56	T	T	10	0	1
20200822_T10_M90_PX4_210720.raw	87	87	T	T	10	0	1
20200822_T10_M90_PX4_210720.raw	88	88	T	T	10	0	1
20200822_T10_M90_PX4_210720.raw	89	89	T	T	10	0	1
20200822_T10_M90_PX4_210720.raw	123	123	T	T	10	0	1
20200822_T10_M90_PX4_210720.raw	124	124	T	T	10	0	1
20200822_T10_M90_PX4_210720.raw	125	125	T	T	10	0	1
20200822_T10_M90_PX4_210720.raw	175	175	T	T	10	0	1
20200822_T10_M90_PX4_210720.raw	176	176	T	T	10	0	1
20200822_T10_M90_PX4_210720.raw	200	200	T	MUSC100	10	0	0
20200822_T10_M90_PX4_210720.raw	201	201	T	T	10	0	1
20200822_T10_M90_PX4_210720.raw	202	202	T	MUSC100	10	0	0
20200822_T10_M90_SN4_310720.raw	19	19	T	MUSC100	10	0	0
20200822_T10_M90_SN4_310720.raw	20	20	T	T	10	0	1
20200822_T10_M90_SN4_310720.raw	21	21	T	MUSC100	10	0	0
20200822_T10_M90_SN4_310720.raw	45	45	T	MUSC100	10	0	0
20200822_T10_M90_SN4_310720.raw	46	46	T	MUSC100	10	0	0
20200822_T10_M90_SN4_310720.raw	68	68	T	MUSC100	10	0	0
20200822_T10_M90_SN4_310720.raw	69	69	T	MUSC100	10	0	0
20200822_T10_M90_SN4_310720.raw	70	70	T	MUSC100	10	0	0
20200822_T10_M90_SN4_310720.raw	88	88	T	T	10	0	1
20200822_T10_M90_SN4_310720.raw	89	89	T	T	10	0	1
20200822_T10_M90_SN4_310720.raw	90	90	T	T	10	0	1
20200822_T10_M90_SN4_310720.raw	113	113	T	T	10	0	1
20200822_T10_M90_SN4_310720.raw	114	114	T	T	10	0	1
20200822_T10_M90_SN4_310720.raw	115	115	T	T	10	0	1
20200822_T10_M90_SN4_310720.raw	151	151	T	MUSC100	10	0	0
20200822_T10_M90_SN4_310720.raw	152	152	T	MUSC100	10	0	0
20200822_T10_M90_SN4_310720.raw	153	153	T	MUSC100	10	0	0
20200821_T25_M75_SN2_030720.raw	14	14	T	MUSC100	25	1	0
20200821_T25_M75_SN2_030720.raw	15	15	T	MUSC100	25	1	0
20200821_T25_M75_SN2_030720.raw	16	16	T	MUSC100	25	1	0
20200821_T25_M75_SN2_030720.raw	49	49	T	MUSC100	25	1	0
20200821_T25_M75_SN2_030720.raw	50	50	T	MUSC100	25	1	0
20200821_T25_M75_SN2_030720.raw	51	51	T	MUSC100	25	1	0
20200821_T25_M75_SN2_030720.raw	70	70	T	MUSC100	25	1	0
20200821_T25_M75_SN2_030720.raw	71	71	T	MUSC100	25	1	0
20200821_T25_M75_SN2_030720.raw	72	72	T	MUSC100	25	1	0
20200821_T25_M75_SN2_030720.raw	91	91	T	MUSC100	25	1	0
20200821_T25_M75_SN2_030720.raw	92	92	T	MUSC100	25	1	0
20200821_T25_M75_SN2_030720.raw	93	93	T	MUSC100	25	1	0
20200821_T25_M75_SN2_030720.raw	110	110	T	MUSC100	25	1	0
20200821_T25_M75_SN2_030720.raw	111	111	T	T	25	1	1
20200821_T25_M75_SN2_030720.raw	112	112	T	MUSC100	25	1	0
20200821_T25_M75_SN2_030720.raw	128	128	T	MUSC100	25	1	0
20200821_T25_M75_SN2_030720.raw	129	129	T	MUSC100	25	1	0
20200821_T25_M75_SN2_030720.raw	130	130	T	MUSC100	25	1	0
20200821_T25_M75_SN2_030720.raw	153	153	T	MUSC100	25	1	0
20200821_T25_M75_SN2_030720.raw	154	154	T	MUSC100	25	1	0
20200821_T25_M75_SN2_030720.raw	155	155	T	MUSC100	25	1	0
20200821_T25_M75_SN2_030720.raw	156	156	T	MUSC100	25	1	0
20200822_T25_M75_PX4_210720.raw	32	32	T	T	25	1	1
20200822_T25_M75_PX4_210720.raw	33	33	T	T	25	1	1
20200822_T25_M75_PX4_210720.raw	34	34	T	T	25	1	1
20200822_T25_M75_PX4_210720.raw	78	78	T	T	25	1	1
20200822_T25_M75_PX4_210720.raw	79	79	T	T	25	1	1
20200822_T25_M75_PX4_210720.raw	102	102	T	T	25	1	1
20200822_T25_M75_PX4_210720.raw	103	103	T	T	25	1	1
20200822_T25_M75_PX4_210720.raw	104	104	T	T	25	1	1
20200822_T25_M75_PX4_210720.raw	127	127	T	T	25	1	1
20200822_T25_M75_PX4_210720.raw	128	128	T	T	25	1	1
20200822_T25_M75_PX4_210720.raw	129	129	T	T	25	1	1
20200822_T25_M75_PX4_210720.raw	155	155	T	T	25	1	1
20200822_T25_M75_PX4_210720.raw	156	156	T	T	25	1	1
20200822_T25_M75_PX4_210720.raw	191	191	T	T	25	1	1
20200822_T25_M75_PX4_210720.raw	192	192	T	T	25	1	1
20200822_T25_M75_PX4_210720.raw	193	193	T	T	25	1	1
20200822_T25_M75_PX4_210720.raw	224	224	T	T	25	1	1
20200822_T25_M75_PX4_210720.raw	225	225	T	T	25	1	1
20200822_T25_M75_PX4_210720.raw	226	226	T	T	25	1	1
20200822_T25_M75_PX4_210720.raw	247	247	T	T	25	1	1
20200822_T25_M75_PX4_210720.raw	248	248	T	MUSC100	25	1	0
20200822_T25_M75_PX4_210720.raw	249	249	T	MUSC100	25	1	0
20200822_T25_M75_SN4_310720.raw	23	23	T	T	25	1	1
20200822_T25_M75_SN4_310720.raw	24	24	T	MUSC100	25	1	0
20200822_T25_M75_SN4_310720.raw	43	43	T	T	25	1	1
20200822_T25_M75_SN4_310720.raw	44	44	T	T	25	1	1
20200822_T25_M75_SN4_310720.raw	45	45	T	T	25	1	1
20200822_T25_M75_SN4_310720.raw	70	70	T	T	25	1	1
20200822_T25_M75_SN4_310720.raw	71	71	T	T	25	1	1
20200822_T25_M75_SN4_310720.raw	72	72	T	T	25	1	1
20200822_T25_M75_SN4_310720.raw	100	100	T	T	25	1	1
20200822_T25_M75_SN4_310720.raw	101	101	T	T	25	1	1
20200822_T25_M75_SN4_310720.raw	127	127	T	MUSC100	25	1	0
20200822_T25_M75_SN4_310720.raw	128	128	T	MUSC100	25	1	0
20200822_T25_M75_SN4_310720.raw	129	129	T	MUSC100	25	1	0
20200821_T50_M50_SN2_030725.raw	61	61	T	T	50	1	1
20200821_T50_M50_SN2_030725.raw	62	62	T	T	50	1	1
20200821_T50_M50_SN2_030725.raw	83	83	T	T	50	1	1
20200821_T50_M50_SN2_030725.raw	84	84	T	T	50	1	1
20200821_T50_M50_SN2_030725.raw	158	158	T	T	50	1	1
20200821_T50_M50_SN2_030725.raw	159	159	T	T	50	1	1
20200821_T50_M50_SN2_030725.raw	184	184	T	T	50	1	1
20200821_T50_M50_SN2_030725.raw	185	185	T	T	50	1	1
20200821_T50_M50_SN2_030725.raw	224	224	T	T	50	1	1
20200821_T50_M50_SN2_030725.raw	225	225	T	T	50	1	1
20200821_T50_M50_SN2_030725.raw	249	249	T	T	50	1	1
20200821_T50_M50_SN2_030725.raw	250	250	T	T	50	1	1
20200821_T50_M50_SN2_030725.raw	356	356	T	T	50	1	1
20200821_T50_M50_SN2_030725.raw	357	357	T	T	50	1	1
20200822_T50_M50_PX4_210720.raw	92	92	T	T	50	1	1
20200822_T50_M50_PX4_210720.raw	93	93	T	T	50	1	1
20200822_T50_M50_PX4_210720.raw	111	111	T	T	50	1	1
20200822_T50_M50_PX4_210720.raw	112	112	T	T	50	1	1
20200822_T50_M50_PX4_210720.raw	132	132	T	T	50	1	1
20200822_T50_M50_PX4_210720.raw	133	133	T	T	50	1	1
20200822_T50_M50_PX4_210720.raw	163	163	T	T	50	1	1
20200822_T50_M50_PX4_210720.raw	164	164	T	T	50	1	1
20200822_T50_M50_PX4_210720.raw	182	182	T	T	50	1	1
20200822_T50_M50_PX4_210720.raw	183	183	T	T	50	1	1
20200822_T50_M50_PX4_210720.raw	184	184	T	T	50	1	1
20200822_T50_M50_PX4_210720.raw	185	185	T	T	50	1	1
20200822_T50_M50_PX4_210720.raw	201	201	T	MUSC100	50	1	0
20200822_T50_M50_PX4_210720.raw	202	202	T	T	50	1	1
20200822_T50_M50_SN4_310720.raw	20	20	T	T	50	1	1
20200822_T50_M50_SN4_310720.raw	46	46	T	T	50	1	1
20200822_T50_M50_SN4_310720.raw	47	47	T	T	50	1	1
20200822_T50_M50_SN4_310720.raw	48	48	T	T	50	1	1
20200822_T50_M50_SN4_310720.raw	77	77	T	T	50	1	1
20200822_T50_M50_SN4_310720.raw	78	78	T	T	50	1	1
20200822_T50_M50_SN4_310720.raw	102	102	T	T	50	1	1
20200822_T50_M50_SN4_310720.raw	103	103	T	T	50	1	1
20200822_T50_M50_SN4_310720.raw	104	104	T	T	50	1	1
20200822_T50_M50_SN4_310720.raw	120	120	T	T	50	1	1
20200822_T50_M50_SN4_310720.raw	121	121	T	T	50	1	1
20200822_T50_M50_SN4_310720.raw	122	122	T	T	50	1	1
20200822_T50_M50_SN4_310720.raw	142	142	T	T	50	1	1
20200822_T50_M50_SN4_310720.raw	143	143	T	T	50	1	1
20200822_T50_M50_SN4_310720.raw	144	144	T	T	50	1	1
20200822_T50_M50_SN4_310720.raw	145	145	T	MUSC100	50	1	0
20200821_TUMOR100_91019.raw	46	46	T	T	100	1	1
20200821_TUMOR100_91019.raw	47	47	T	T	100	1	1
20200821_TUMOR100_91019.raw	92	92	T	T	100	1	1
20200821_TUMOR100_91019.raw	93	93	T	T	100	1	1
20200821_TUMOR100_91019.raw	119	119	T	T	100	1	1
20200821_TUMOR100_91019.raw	120	120	T	T	100	1	1
20200821_TUMOR100_91019.raw	140	140	T	T	100	1	1
20200821_TUMOR100_91019.raw	141	141	T	T	100	1	1
20200821_TUMOR100_91019.raw	142	142	T	T	100	1	1
20200821_TUMOR100_91019.raw	164	164	T	T	100	1	1
20200821_TUMOR100_91019.raw	165	165	T	T	100	1	1
20200821_TUMOR100_91019.raw	166	166	T	T	100	1	1
20200821_TUMOR100_91019.raw	199	199	T	T	100	1	1
20200821_TUMOR100_91019.raw	227	227	T	T	100	1	1
20200821_TUMOR100_91019.raw	228	228	T	T	100	1	1
20200821_TUMOR100_91019.raw	229	229	T	T	100	1	1
20200821_TUMOR100_91019.raw	251	251	T	T	100	1	1
20200821_TUMOR100_91019.raw	252	252	T	T	100	1	1
20200821_TUMOR100_91019.raw	253	253	T	T	100	1	1
20200821_TUMOR100_SN2_211019.raw	18	18	T	MUSC100	100	1	0
20200821_TUMOR100_SN2_211019.raw	49	49	T	T	100	1	1
20200821_TUMOR100_SN2_211019.raw	50	50	T	T	100	1	1
20200821_TUMOR100_SN2_211019.raw	73	73	T	T	100	1	1
20200821_TUMOR100_SN2_211019.raw	92	92	T	MUSC100	100	1	0
20200821_TUMOR100_SN2_211019.raw	93	93	T	MUSC100	100	1	0
20200821_TUMOR100_SN2_211019.raw	94	94	T	T	100	1	1
20200821_TUMOR100_SN2_211019.raw	114	114	T	T	100	1	1
20200821_TUMOR100_SN2_211019.raw	115	115	T	T	100	1	1
20200821_TUMOR100_SN2_211019.raw	161	161	T	T	100	1	1
20200821_TUMOR100_SN2_211019.raw	179	179	T	T	100	1	1
20200821_TUMOR100_SN2_211019.raw	181	181	T	T	100	1	1
20200821_TUMOR100_SN2_211019.raw	216	216	T	T	100	1	1
20200821_TUMOR100_SN2_211019.raw	217	217	T	T	100	1	1
20200821_TUMOR100_SN2_211019.raw	218	218	T	T	100	1	1
20200821_TUMOR100_SN2_211019.raw	243	243	T	T	100	1	1
20200821_TUMOR100_SN2_211019.raw	244	244	T	T	100	1	1
20200821_TUMOR100_SN3_291019.raw	15	15	T	T	100	1	1
20200821_TUMOR100_SN3_291019.raw	16	16	T	T	100	1	1
20200821_TUMOR100_SN3_291019.raw	68	68	T	T	100	1	1
20200821_TUMOR100_SN3_291019.raw	69	69	T	T	100	1	1
20200821_TUMOR100_SN3_291019.raw	70	70	T	T	100	1	1
20200821_TUMOR100_SN3_291019.raw	98	98	T	T	100	1	1
20200821_TUMOR100_SN3_291019.raw	99	99	T	T	100	1	1
20200821_TUMOR100_SN3_291019.raw	100	100	T	T	100	1	1
20200821_TUMOR100_SN3_291019.raw	118	118	T	T	100	1	1
20200821_TUMOR100_SN3_291019.raw	119	119	T	T	100	1	1
20200821_TUMOR100_SN3_291019.raw	120	120	T	T	100	1	1
20200821_TUMOR100_SN3_291019.raw	176	176	T	T	100	1	1
20200821_TUMOR100_SN3_291019.raw	177	177	T	T	100	1	1
20200821_TUMOR100_SN3_291019.raw	202	202	T	T	100	1	1
20200821_TUMOR100_SN3_291019.raw	203	203	T	T	100	1	1
20200822_TUMOR100_SN4_041019.raw	16	16	T	T	100	1	1
20200822_TUMOR100_SN4_041019.raw	17	17	T	T	100	1	1
20200822_TUMOR100_SN4_041019.raw	46	46	T	T	100	1	1
20200822_TUMOR100_SN4_041019.raw	47	47	T	T	100	1	1
20200822_TUMOR100_SN4_041019.raw	72	72	T	T	100	1	1
20200822_TUMOR100_SN4_041019.raw	73	73	T	T	100	1	1
20200822_TUMOR100_SN4_041019.raw	98	98	T	T	100	1	1
20200822_TUMOR100_SN4_041019.raw	99	99	T	T	100	1	1
20200822_TUMOR100_SN4_041019.raw	100	100	T	T	100	1	1
20200822_TUMOR100_SN4_041019.raw	120	120	T	T	100	1	1
20200822_TUMOR100_SN4_041019.raw	121	121	T	T	100	1	1
20200822_TUMOR100_SN4_041019.raw	141	141	T	T	100	1	1
20200822_TUMOR100_SN4_041019.raw	142	142	T	T	100	1	1
20200822_TUMOR100_SN4_041019.raw	143	143	T	T	100	1	1
20200822_TUMOR100_SN4_041019.raw	170	170	T	T	100	1	1
20200822_TUMOR100_SN4_041019.raw	171	171	T	T	100	1	1
20200822_TUMOR100_SN5.raw	38	38	T	T	100	1	1
20200822_TUMOR100_SN5.raw	39	39	T	T	100	1	1
20200822_TUMOR100_SN5.raw	56	56	T	T	100	1	1
20200822_TUMOR100_SN5.raw	57	57	T	T	100	1	1
20200822_TUMOR100_SN5.raw	80	80	T	T	100	1	1
20200822_TUMOR100_SN5.raw	81	81	T	T	100	1	1
20200822_TUMOR100_SN5.raw	82	82	T	T	100	1	1
20200822_TUMOR100_SN5.raw	106	106	T	T	100	1	1
20200822_TUMOR100_SN5.raw	107	107	T	T	100	1	1
20200822_TUMOR100_SN5.raw	108	108	T	T	100	1	1
20200822_TUMOR100_SN5.raw	124	124	T	T	100	1	1
20200822_TUMOR100_SN5.raw	125	125	T	T	100	1	1
20200822_TUMOR100_SN5.raw	126	126	T	T	100	1	1
20200822_TUMOR100_SN5.raw	145	145	T	T	100	1	1
20200822_TUMOR100_SN5.raw	146	146	T	T	100	1	1
20200822_TUMOR100_SN5.raw	147	147	T	T	100	1	1
20200822_TUMOR100_SN5.raw	174	174	T	T	100	1	1
20200822_TUMOR100_SN5.raw	175	175	T	T	100	1	1
20200822_TUMOR100_SN5.raw	182	182	T	T	100	1	1
20200822_TUMOR100_SN5.raw	183	183	T	T	100	1	1
20200822_TUMOR100_SN5.raw	184	184	T	T	100	1	1
	musc100	t	Outlier	Total					Confusion matrix
musc100	89	4	0	93		Tumor detected	1		True ¯ / Predicted ®	Healthy	Tumor	Total
t	59	179	5	243		No tumor	0		Healthy	143	56	199	199
Total	148	183	5	336		T			Tumor	5	127	132	132
									Total	148	183	331	331	331
Sample	Start scan	End scan	True class	Predicted class	% Tumour cells	True class	Predicted class
20200821_MUSC100_SN1.raw	17	17	MUSC100	MUSC100	0	0	0
20200821_MUSC100_SN1.raw	18	18	MUSC100	MUSC100	0	0	0
20200821_MUSC100_SN1.raw	38	38	MUSC100	MUSC100	0	0	0			Threshold: Healthy =	25	%	Tumor cells
20200821_MUSC100_SN1.raw	39	39	MUSC100	MUSC100	0	0	0				Disease (Tumor)
20200821_MUSC100_SN1.raw	62	62	MUSC100	MUSC100	0	0	0			Test	Present	n	Absent	n	Total
20200821_MUSC100_SN1.raw	63	63	MUSC100	MUSC100	0	0	0		Tumor	Positive	True Positive (TP)	127	False Positive (FP)	56	183
20200821_MUSC100_SN1.raw	64	64	MUSC100	MUSC100	0	0	0		Healthy	Negative	False Negative (FN)	5	True Negative (TN)	143	148
20200821_MUSC100_SN1.raw	89	89	MUSC100	MUSC100	0	0	0			Total		132		199
20200821_MUSC100_SN1.raw	90	90	MUSC100	MUSC100	0	0	0
20200821_MUSC100_SN1.raw	111	111	MUSC100	MUSC100	0	0	0
20200821_MUSC100_SN1.raw	112	112	MUSC100	MUSC100	0	0	0		Sensitivity		0.962121
20200821_MUSC100_SN1.raw	129	129	MUSC100	MUSC100	0	0	0		Specificity		0.718593
20200821_MUSC100_SN1.raw	130	130	MUSC100	MUSC100	0	0	0		Positive Likelihood Ratio		3.41897
20200821_MUSC100_SN1.raw	131	131	MUSC100	MUSC100	0	0	0		Negative Likelihood Ratio		0.0527124
20200821_MUSC100_SN1.raw	148	148	MUSC100	MUSC100	0	0	0		Positive Predictive Value		0.693989
20200821_MUSC100_SN1.raw	149	149	MUSC100	MUSC100	0	0	0		Negative Predictive value		0.966216
20200821_MUSC100_SN1.raw	150	150	MUSC100	MUSC100	0	0	0
20200821_MUSC100_SN1.raw	164	164	MUSC100	MUSC100	0	0	0
20200821_MUSC100_SN1.raw	165	165	MUSC100	MUSC100	0	0	0
20200821_MUSC100_SN1.raw	166	166	MUSC100	MUSC100	0	0	0		ROC curve
20200821_MUSC100_SN1.raw	182	182	MUSC100	MUSC100	0	0	0
20200821_MUSC100_SN1.raw	183	183	MUSC100	MUSC100	0	0	0		Threshold	Sensitivity	Specificity	100-specificity
20200821_MUSC100_SN2.raw	37	37	MUSC100	MUSC100	0	0	0		0	0.75	0.96	0.04
20200821_MUSC100_SN2.raw	38	38	MUSC100	MUSC100	0	0	0		10	0.83	0.82	0.18
20200821_MUSC100_SN2.raw	39	39	MUSC100	MUSC100	0	0	0		25	0.96	0.75	0.25
20200821_MUSC100_SN2.raw	69	69	MUSC100	MUSC100	0	0	0		50			1
20200821_MUSC100_SN2.raw	95	95	MUSC100	MUSC100	0	0	0		100			1
20200821_MUSC100_SN2.raw	96	96	MUSC100	MUSC100	0	0	0
20200821_MUSC100_SN2.raw	118	118	MUSC100	MUSC100	0	0	0
20200821_MUSC100_SN2.raw	142	142	MUSC100	MUSC100	0	0	0
20200821_MUSC100_SN2.raw	143	143	MUSC100	MUSC100	0	0	0
20200821_MUSC100_SN2.raw	144	144	MUSC100	MUSC100	0	0	0
20200821_MUSC100_SN2.raw	166	166	MUSC100	MUSC100	0	0	0
20200821_MUSC100_SN2.raw	167	167	MUSC100	MUSC100	0	0	0
20200821_MUSC100_SN2.raw	168	168	MUSC100	MUSC100	0	0	0
20200821_MUSC100_SN2.raw	186	186	MUSC100	MUSC100	0	0	0
20200821_MUSC100_SN2.raw	187	187	MUSC100	MUSC100	0	0	0
20200821_MUSC100_SN2.raw	188	188	MUSC100	MUSC100	0	0	0
20200821_MUSC100_SN2.raw	201	201	MUSC100	MUSC100	0	0	0
20200821_MUSC100_SN2.raw	202	202	MUSC100	MUSC100	0	0	0
20200821_MUSC100_SN2.raw	203	203	MUSC100	MUSC100	0	0	0
20200821_MUSC100_SN3.raw	42	42	MUSC100	MUSC100	0	0	0
20200821_MUSC100_SN3.raw	43	43	MUSC100	MUSC100	0	0	0
20200821_MUSC100_SN3.raw	44	44	MUSC100	MUSC100	0	0	0
20200821_MUSC100_SN3.raw	62	62	MUSC100	MUSC100	0	0	0
20200821_MUSC100_SN3.raw	63	63	MUSC100	MUSC100	0	0	0
20200821_MUSC100_SN3.raw	64	64	MUSC100	MUSC100	0	0	0
20200821_MUSC100_SN3.raw	86	86	MUSC100	MUSC100	0	0	0
20200821_MUSC100_SN3.raw	87	87	MUSC100	MUSC100	0	0	0
20200821_MUSC100_SN3.raw	108	108	MUSC100	MUSC100	0	0	0
20200821_MUSC100_SN3.raw	109	109	MUSC100	MUSC100	0	0	0
20200821_MUSC100_SN3.raw	110	110	MUSC100	MUSC100	0	0	0
20200821_MUSC100_SN3.raw	133	133	MUSC100	MUSC100	0	0	0
20200821_MUSC100_SN3.raw	134	134	MUSC100	MUSC100	0	0	0
20200821_MUSC100_SN3.raw	155	155	MUSC100	MUSC100	0	0	0
20200821_MUSC100_SN3.raw	156	156	MUSC100	MUSC100	0	0	0
20200822_MUSC100_4_SN4.raw	24	24	MUSC100	MUSC100	0	0	0
20200822_MUSC100_4_SN4.raw	25	25	MUSC100	MUSC100	0	0	0
20200822_MUSC100_4_SN4.raw	46	46	MUSC100	MUSC100	0	0	0
20200822_MUSC100_4_SN4.raw	68	68	MUSC100	T	0	0	1
20200822_MUSC100_4_SN4.raw	69	69	MUSC100	T	0	0	1
20200822_MUSC100_4_SN4.raw	97	97	MUSC100	T	0	0	1
20200822_MUSC100_4_SN4.raw	98	98	MUSC100	MUSC100	0	0	0
20200822_MUSC100_4_SN4.raw	121	121	MUSC100	MUSC100	0	0	0
20200822_MUSC100_4_SN4.raw	122	122	MUSC100	MUSC100	0	0	0
20200822_MUSC100_4_SN4.raw	123	123	MUSC100	MUSC100	0	0	0
20200822_MUSC100_4_SN4.raw	152	152	MUSC100	MUSC100	0	0	0
20200822_MUSC100_4_SN4.raw	153	153	MUSC100	MUSC100	0	0	0
20200822_MUSC100_4_SN4.raw	154	154	MUSC100	MUSC100	0	0	0
20200822_MUSC100_4_SN4.raw	184	184	MUSC100	MUSC100	0	0	0
20200822_MUSC100_4_SN4.raw	185	185	MUSC100	T	0	0	1
20200822_MUSC100_4_SN4.raw	186	186	MUSC100	MUSC100	0	0	0
20200822_MUSC100_4_SN4.raw	204	204	MUSC100	MUSC100	0	0	0
20200822_MUSC100_4_SN4.raw	205	205	MUSC100	MUSC100	0	0	0
20200822_MUSC100_4_SN4.raw	206	206	MUSC100	MUSC100	0	0	0
20200822_MUSC100_SN5.raw	37	37	MUSC100	MUSC100	0	0	0
20200822_MUSC100_SN5.raw	38	38	MUSC100	MUSC100	0	0	0
20200822_MUSC100_SN5.raw	66	66	MUSC100	MUSC100	0	0	0
20200822_MUSC100_SN5.raw	67	67	MUSC100	MUSC100	0	0	0
20200822_MUSC100_SN5.raw	68	68	MUSC100	MUSC100	0	0	0
20200822_MUSC100_SN5.raw	88	88	MUSC100	MUSC100	0	0	0
20200822_MUSC100_SN5.raw	89	89	MUSC100	MUSC100	0	0	0
20200822_MUSC100_SN5.raw	90	90	MUSC100	MUSC100	0	0	0
20200822_MUSC100_SN5.raw	111	111	MUSC100	MUSC100	0	0	0
20200822_MUSC100_SN5.raw	112	112	MUSC100	MUSC100	0	0	0
20200822_MUSC100_SN5.raw	113	113	MUSC100	MUSC100	0	0	0
20200822_MUSC100_SN5.raw	138	138	MUSC100	MUSC100	0	0	0
20200822_MUSC100_SN5.raw	139	139	MUSC100	MUSC100	0	0	0
20200822_MUSC100_SN5.raw	140	140	MUSC100	MUSC100	0	0	0
20200822_MUSC100_SN5.raw	156	156	MUSC100	MUSC100	0	0	0
20200822_MUSC100_SN5.raw	157	157	MUSC100	MUSC100	0	0	0
20200822_MUSC100_SN5.raw	172	172	MUSC100	MUSC100	0	0	0
20200822_MUSC100_SN5.raw	173	173	MUSC100	MUSC100	0	0	0
20200821_T10_M90_SN2_030710.raw	49	49	T	MUSC100	10	0	0
20200821_T10_M90_SN2_030710.raw	50	50	T	MUSC100	10	0	0
20200821_T10_M90_SN2_030710.raw	69	69	T	MUSC100	10	0	0
20200821_T10_M90_SN2_030710.raw	70	70	T	MUSC100	10	0	0
20200821_T10_M90_SN2_030710.raw	71	71	T	MUSC100	10	0	0
20200821_T10_M90_SN2_030710.raw	91	91	T	MUSC100	10	0	0
20200821_T10_M90_SN2_030710.raw	92	92	T	MUSC100	10	0	0
20200821_T10_M90_SN2_030710.raw	110	110	T	T	10	0	1
20200821_T10_M90_SN2_030710.raw	111	111	T	MUSC100	10	0	0
20200821_T10_M90_SN2_030710.raw	136	136	T	MUSC100	10	0	0
20200821_T10_M90_SN2_030710.raw	137	137	T	MUSC100	10	0	0
20200821_T10_M90_SN2_030710.raw	138	138	T	MUSC100	10	0	0
20200821_T10_M90_SN2_030710.raw	139	139	T	MUSC100	10	0	0
20200821_T10_M90_SN2_030710.raw	161	161	T	MUSC100	10	0	0
20200821_T10_M90_SN2_030710.raw	162	162	T	MUSC100	10	0	0
20200821_T10_M90_SN2_030710.raw	163	163	T	MUSC100	10	0	0
20200822_T10_M90_PX4_210720.raw	27	27	T	T	10	0	1
20200822_T10_M90_PX4_210720.raw	28	28	T	T	10	0	1
20200822_T10_M90_PX4_210720.raw	54	54	T	T	10	0	1
20200822_T10_M90_PX4_210720.raw	55	55	T	T	10	0	1
20200822_T10_M90_PX4_210720.raw	56	56	T	T	10	0	1
20200822_T10_M90_PX4_210720.raw	87	87	T	T	10	0	1
20200822_T10_M90_PX4_210720.raw	88	88	T	T	10	0	1
20200822_T10_M90_PX4_210720.raw	89	89	T	T	10	0	1
20200822_T10_M90_PX4_210720.raw	123	123	T	T	10	0	1
20200822_T10_M90_PX4_210720.raw	124	124	T	T	10	0	1
20200822_T10_M90_PX4_210720.raw	125	125	T	T	10	0	1
20200822_T10_M90_PX4_210720.raw	175	175	T	T	10	0	1
20200822_T10_M90_PX4_210720.raw	176	176	T	T	10	0	1
20200822_T10_M90_PX4_210720.raw	200	200	T	MUSC100	10	0	0
20200822_T10_M90_PX4_210720.raw	201	201	T	T	10	0	1
20200822_T10_M90_PX4_210720.raw	202	202	T	MUSC100	10	0	0
20200822_T10_M90_SN4_310720.raw	19	19	T	MUSC100	10	0	0
20200822_T10_M90_SN4_310720.raw	20	20	T	T	10	0	1
20200822_T10_M90_SN4_310720.raw	21	21	T	MUSC100	10	0	0
20200822_T10_M90_SN4_310720.raw	45	45	T	MUSC100	10	0	0
20200822_T10_M90_SN4_310720.raw	46	46	T	MUSC100	10	0	0
20200822_T10_M90_SN4_310720.raw	68	68	T	MUSC100	10	0	0
20200822_T10_M90_SN4_310720.raw	69	69	T	MUSC100	10	0	0
20200822_T10_M90_SN4_310720.raw	70	70	T	MUSC100	10	0	0
20200822_T10_M90_SN4_310720.raw	88	88	T	T	10	0	1
20200822_T10_M90_SN4_310720.raw	89	89	T	T	10	0	1
20200822_T10_M90_SN4_310720.raw	90	90	T	T	10	0	1
20200822_T10_M90_SN4_310720.raw	113	113	T	T	10	0	1
20200822_T10_M90_SN4_310720.raw	114	114	T	T	10	0	1
20200822_T10_M90_SN4_310720.raw	115	115	T	T	10	0	1
20200822_T10_M90_SN4_310720.raw	151	151	T	MUSC100	10	0	0
20200822_T10_M90_SN4_310720.raw	152	152	T	MUSC100	10	0	0
20200822_T10_M90_SN4_310720.raw	153	153	T	MUSC100	10	0	0
20200821_T25_M75_SN2_030720.raw	14	14	T	MUSC100	25	0	0
20200821_T25_M75_SN2_030720.raw	15	15	T	MUSC100	25	0	0
20200821_T25_M75_SN2_030720.raw	16	16	T	MUSC100	25	0	0
20200821_T25_M75_SN2_030720.raw	49	49	T	MUSC100	25	0	0
20200821_T25_M75_SN2_030720.raw	50	50	T	MUSC100	25	0	0
20200821_T25_M75_SN2_030720.raw	51	51	T	MUSC100	25	0	0
20200821_T25_M75_SN2_030720.raw	70	70	T	MUSC100	25	0	0
20200821_T25_M75_SN2_030720.raw	71	71	T	MUSC100	25	0	0
20200821_T25_M75_SN2_030720.raw	72	72	T	MUSC100	25	0	0
20200821_T25_M75_SN2_030720.raw	91	91	T	MUSC100	25	0	0
20200821_T25_M75_SN2_030720.raw	92	92	T	MUSC100	25	0	0
20200821_T25_M75_SN2_030720.raw	93	93	T	MUSC100	25	0	0
20200821_T25_M75_SN2_030720.raw	110	110	T	MUSC100	25	0	0
20200821_T25_M75_SN2_030720.raw	111	111	T	T	25	0	1
20200821_T25_M75_SN2_030720.raw	112	112	T	MUSC100	25	0	0
20200821_T25_M75_SN2_030720.raw	128	128	T	MUSC100	25	0	0
20200821_T25_M75_SN2_030720.raw	129	129	T	MUSC100	25	0	0
20200821_T25_M75_SN2_030720.raw	130	130	T	MUSC100	25	0	0
20200821_T25_M75_SN2_030720.raw	153	153	T	MUSC100	25	0	0
20200821_T25_M75_SN2_030720.raw	154	154	T	MUSC100	25	0	0
20200821_T25_M75_SN2_030720.raw	155	155	T	MUSC100	25	0	0
20200821_T25_M75_SN2_030720.raw	156	156	T	MUSC100	25	0	0
20200822_T25_M75_PX4_210720.raw	32	32	T	T	25	0	1
20200822_T25_M75_PX4_210720.raw	33	33	T	T	25	0	1
20200822_T25_M75_PX4_210720.raw	34	34	T	T	25	0	1
20200822_T25_M75_PX4_210720.raw	78	78	T	T	25	0	1
20200822_T25_M75_PX4_210720.raw	79	79	T	T	25	0	1
20200822_T25_M75_PX4_210720.raw	102	102	T	T	25	0	1
20200822_T25_M75_PX4_210720.raw	103	103	T	T	25	0	1
20200822_T25_M75_PX4_210720.raw	104	104	T	T	25	0	1
20200822_T25_M75_PX4_210720.raw	127	127	T	T	25	0	1
20200822_T25_M75_PX4_210720.raw	128	128	T	T	25	0	1
20200822_T25_M75_PX4_210720.raw	129	129	T	T	25	0	1
20200822_T25_M75_PX4_210720.raw	155	155	T	T	25	0	1
20200822_T25_M75_PX4_210720.raw	156	156	T	T	25	0	1
20200822_T25_M75_PX4_210720.raw	191	191	T	T	25	0	1
20200822_T25_M75_PX4_210720.raw	192	192	T	T	25	0	1
20200822_T25_M75_PX4_210720.raw	193	193	T	T	25	0	1
20200822_T25_M75_PX4_210720.raw	224	224	T	T	25	0	1
20200822_T25_M75_PX4_210720.raw	225	225	T	T	25	0	1
20200822_T25_M75_PX4_210720.raw	226	226	T	T	25	0	1
20200822_T25_M75_PX4_210720.raw	247	247	T	T	25	0	1
20200822_T25_M75_PX4_210720.raw	248	248	T	MUSC100	25	0	0
20200822_T25_M75_PX4_210720.raw	249	249	T	MUSC100	25	0	0
20200822_T25_M75_SN4_310720.raw	23	23	T	T	25	0	1
20200822_T25_M75_SN4_310720.raw	24	24	T	MUSC100	25	0	0
20200822_T25_M75_SN4_310720.raw	43	43	T	T	25	0	1
20200822_T25_M75_SN4_310720.raw	44	44	T	T	25	0	1
20200822_T25_M75_SN4_310720.raw	45	45	T	T	25	0	1
20200822_T25_M75_SN4_310720.raw	70	70	T	T	25	0	1
20200822_T25_M75_SN4_310720.raw	71	71	T	T	25	0	1
20200822_T25_M75_SN4_310720.raw	72	72	T	T	25	0	1
20200822_T25_M75_SN4_310720.raw	100	100	T	T	25	0	1
20200822_T25_M75_SN4_310720.raw	101	101	T	T	25	0	1
20200822_T25_M75_SN4_310720.raw	127	127	T	MUSC100	25	0	0
20200822_T25_M75_SN4_310720.raw	128	128	T	MUSC100	25	0	0
20200822_T25_M75_SN4_310720.raw	129	129	T	MUSC100	25	0	0
20200821_T50_M50_SN2_030725.raw	61	61	T	T	50	1	1
20200821_T50_M50_SN2_030725.raw	62	62	T	T	50	1	1
20200821_T50_M50_SN2_030725.raw	83	83	T	T	50	1	1
20200821_T50_M50_SN2_030725.raw	84	84	T	T	50	1	1
20200821_T50_M50_SN2_030725.raw	158	158	T	T	50	1	1
20200821_T50_M50_SN2_030725.raw	159	159	T	T	50	1	1
20200821_T50_M50_SN2_030725.raw	184	184	T	T	50	1	1
20200821_T50_M50_SN2_030725.raw	185	185	T	T	50	1	1
20200821_T50_M50_SN2_030725.raw	224	224	T	T	50	1	1
20200821_T50_M50_SN2_030725.raw	225	225	T	T	50	1	1
20200821_T50_M50_SN2_030725.raw	249	249	T	T	50	1	1
20200821_T50_M50_SN2_030725.raw	250	250	T	T	50	1	1
20200821_T50_M50_SN2_030725.raw	356	356	T	T	50	1	1
20200821_T50_M50_SN2_030725.raw	357	357	T	T	50	1	1
20200822_T50_M50_PX4_210720.raw	92	92	T	T	50	1	1
20200822_T50_M50_PX4_210720.raw	93	93	T	T	50	1	1
20200822_T50_M50_PX4_210720.raw	111	111	T	T	50	1	1
20200822_T50_M50_PX4_210720.raw	112	112	T	T	50	1	1
20200822_T50_M50_PX4_210720.raw	132	132	T	T	50	1	1
20200822_T50_M50_PX4_210720.raw	133	133	T	T	50	1	1
20200822_T50_M50_PX4_210720.raw	163	163	T	T	50	1	1
20200822_T50_M50_PX4_210720.raw	164	164	T	T	50	1	1
20200822_T50_M50_PX4_210720.raw	182	182	T	T	50	1	1
20200822_T50_M50_PX4_210720.raw	183	183	T	T	50	1	1
20200822_T50_M50_PX4_210720.raw	184	184	T	T	50	1	1
20200822_T50_M50_PX4_210720.raw	185	185	T	T	50	1	1
20200822_T50_M50_PX4_210720.raw	201	201	T	MUSC100	50	1	0
20200822_T50_M50_PX4_210720.raw	202	202	T	T	50	1	1
20200822_T50_M50_SN4_310720.raw	20	20	T	T	50	1	1
20200822_T50_M50_SN4_310720.raw	46	46	T	T	50	1	1
20200822_T50_M50_SN4_310720.raw	47	47	T	T	50	1	1
20200822_T50_M50_SN4_310720.raw	48	48	T	T	50	1	1
20200822_T50_M50_SN4_310720.raw	77	77	T	T	50	1	1
20200822_T50_M50_SN4_310720.raw	78	78	T	T	50	1	1
20200822_T50_M50_SN4_310720.raw	102	102	T	T	50	1	1
20200822_T50_M50_SN4_310720.raw	103	103	T	T	50	1	1
20200822_T50_M50_SN4_310720.raw	104	104	T	T	50	1	1
20200822_T50_M50_SN4_310720.raw	120	120	T	T	50	1	1
20200822_T50_M50_SN4_310720.raw	121	121	T	T	50	1	1
20200822_T50_M50_SN4_310720.raw	122	122	T	T	50	1	1
20200822_T50_M50_SN4_310720.raw	142	142	T	T	50	1	1
20200822_T50_M50_SN4_310720.raw	143	143	T	T	50	1	1
20200822_T50_M50_SN4_310720.raw	144	144	T	T	50	1	1
20200822_T50_M50_SN4_310720.raw	145	145	T	MUSC100	50	1	0
20200821_TUMOR100_91019.raw	46	46	T	T	100	1	1
20200821_TUMOR100_91019.raw	47	47	T	T	100	1	1
20200821_TUMOR100_91019.raw	92	92	T	T	100	1	1
20200821_TUMOR100_91019.raw	93	93	T	T	100	1	1
20200821_TUMOR100_91019.raw	119	119	T	T	100	1	1
20200821_TUMOR100_91019.raw	120	120	T	T	100	1	1
20200821_TUMOR100_91019.raw	140	140	T	T	100	1	1
20200821_TUMOR100_91019.raw	141	141	T	T	100	1	1
20200821_TUMOR100_91019.raw	142	142	T	T	100	1	1
20200821_TUMOR100_91019.raw	164	164	T	T	100	1	1
20200821_TUMOR100_91019.raw	165	165	T	T	100	1	1
20200821_TUMOR100_91019.raw	166	166	T	T	100	1	1
20200821_TUMOR100_91019.raw	199	199	T	T	100	1	1
20200821_TUMOR100_91019.raw	227	227	T	T	100	1	1
20200821_TUMOR100_91019.raw	228	228	T	T	100	1	1
20200821_TUMOR100_91019.raw	229	229	T	T	100	1	1
20200821_TUMOR100_91019.raw	251	251	T	T	100	1	1
20200821_TUMOR100_91019.raw	252	252	T	T	100	1	1
20200821_TUMOR100_91019.raw	253	253	T	T	100	1	1
20200821_TUMOR100_SN2_211019.raw	18	18	T	MUSC100	100	1	0
20200821_TUMOR100_SN2_211019.raw	49	49	T	T	100	1	1
20200821_TUMOR100_SN2_211019.raw	50	50	T	T	100	1	1
20200821_TUMOR100_SN2_211019.raw	73	73	T	T	100	1	1
20200821_TUMOR100_SN2_211019.raw	92	92	T	MUSC100	100	1	0
20200821_TUMOR100_SN2_211019.raw	93	93	T	MUSC100	100	1	0
20200821_TUMOR100_SN2_211019.raw	94	94	T	T	100	1	1
20200821_TUMOR100_SN2_211019.raw	114	114	T	T	100	1	1
20200821_TUMOR100_SN2_211019.raw	115	115	T	T	100	1	1
20200821_TUMOR100_SN2_211019.raw	161	161	T	T	100	1	1
20200821_TUMOR100_SN2_211019.raw	179	179	T	T	100	1	1
20200821_TUMOR100_SN2_211019.raw	181	181	T	T	100	1	1
20200821_TUMOR100_SN2_211019.raw	216	216	T	T	100	1	1
20200821_TUMOR100_SN2_211019.raw	217	217	T	T	100	1	1
20200821_TUMOR100_SN2_211019.raw	218	218	T	T	100	1	1
20200821_TUMOR100_SN2_211019.raw	243	243	T	T	100	1	1
20200821_TUMOR100_SN2_211019.raw	244	244	T	T	100	1	1
20200821_TUMOR100_SN3_291019.raw	15	15	T	T	100	1	1
20200821_TUMOR100_SN3_291019.raw	16	16	T	T	100	1	1
20200821_TUMOR100_SN3_291019.raw	68	68	T	T	100	1	1
20200821_TUMOR100_SN3_291019.raw	69	69	T	T	100	1	1
20200821_TUMOR100_SN3_291019.raw	70	70	T	T	100	1	1
20200821_TUMOR100_SN3_291019.raw	98	98	T	T	100	1	1
20200821_TUMOR100_SN3_291019.raw	99	99	T	T	100	1	1
20200821_TUMOR100_SN3_291019.raw	100	100	T	T	100	1	1
20200821_TUMOR100_SN3_291019.raw	118	118	T	T	100	1	1
20200821_TUMOR100_SN3_291019.raw	119	119	T	T	100	1	1
20200821_TUMOR100_SN3_291019.raw	120	120	T	T	100	1	1
20200821_TUMOR100_SN3_291019.raw	176	176	T	T	100	1	1
20200821_TUMOR100_SN3_291019.raw	177	177	T	T	100	1	1
20200821_TUMOR100_SN3_291019.raw	202	202	T	T	100	1	1
20200821_TUMOR100_SN3_291019.raw	203	203	T	T	100	1	1
20200822_TUMOR100_SN4_041019.raw	16	16	T	T	100	1	1
20200822_TUMOR100_SN4_041019.raw	17	17	T	T	100	1	1
20200822_TUMOR100_SN4_041019.raw	46	46	T	T	100	1	1
20200822_TUMOR100_SN4_041019.raw	47	47	T	T	100	1	1
20200822_TUMOR100_SN4_041019.raw	72	72	T	T	100	1	1
20200822_TUMOR100_SN4_041019.raw	73	73	T	T	100	1	1
20200822_TUMOR100_SN4_041019.raw	98	98	T	T	100	1	1
20200822_TUMOR100_SN4_041019.raw	99	99	T	T	100	1	1
20200822_TUMOR100_SN4_041019.raw	100	100	T	T	100	1	1
20200822_TUMOR100_SN4_041019.raw	120	120	T	T	100	1	1
20200822_TUMOR100_SN4_041019.raw	121	121	T	T	100	1	1
20200822_TUMOR100_SN4_041019.raw	141	141	T	T	100	1	1
20200822_TUMOR100_SN4_041019.raw	142	142	T	T	100	1	1
20200822_TUMOR100_SN4_041019.raw	143	143	T	T	100	1	1
20200822_TUMOR100_SN4_041019.raw	170	170	T	T	100	1	1
20200822_TUMOR100_SN4_041019.raw	171	171	T	T	100	1	1
20200822_TUMOR100_SN5.raw	38	38	T	T	100	1	1
20200822_TUMOR100_SN5.raw	39	39	T	T	100	1	1
20200822_TUMOR100_SN5.raw	56	56	T	T	100	1	1
20200822_TUMOR100_SN5.raw	57	57	T	T	100	1	1
20200822_TUMOR100_SN5.raw	80	80	T	T	100	1	1
20200822_TUMOR100_SN5.raw	81	81	T	T	100	1	1
20200822_TUMOR100_SN5.raw	82	82	T	T	100	1	1
20200822_TUMOR100_SN5.raw	106	106	T	T	100	1	1
20200822_TUMOR100_SN5.raw	107	107	T	T	100	1	1
20200822_TUMOR100_SN5.raw	108	108	T	T	100	1	1
20200822_TUMOR100_SN5.raw	124	124	T	T	100	1	1
20200822_TUMOR100_SN5.raw	125	125	T	T	100	1	1
20200822_TUMOR100_SN5.raw	126	126	T	T	100	1	1
20200822_TUMOR100_SN5.raw	145	145	T	T	100	1	1
20200822_TUMOR100_SN5.raw	146	146	T	T	100	1	1
20200822_TUMOR100_SN5.raw	147	147	T	T	100	1	1
20200822_TUMOR100_SN5.raw	174	174	T	T	100	1	1
20200822_TUMOR100_SN5.raw	175	175	T	T	100	1	1
20200822_TUMOR100_SN5.raw	182	182	T	T	100	1	1
20200822_TUMOR100_SN5.raw	183	183	T	T	100	1	1
20200822_TUMOR100_SN5.raw	184	184	T	T	100	1	1
	musc100	t	Outlier	Total					Confusion matrix
musc100	89	4	0	93		Tumor detected	1		True ¯ / Predicted ®	Healthy	Tumor	Total
t	59	179	5	243		No tumor	0		Healthy	144	99	243	243
Total	148	183	5	336		T			Tumor	3	85	88	88
									Total	147	184	331	331	331
Sample	Start scan	End scan	True class	Predicted class	% Tumour cells	True class	Predicted class
20200821_MUSC100_SN1.raw	17	17	MUSC100	MUSC100	0	0	0
20200821_MUSC100_SN1.raw	18	18	MUSC100	MUSC100	0	0	0
20200821_MUSC100_SN1.raw	38	38	MUSC100	MUSC100	0	0	0			Threshold: Healthy =	50	%	Tumor cells
20200821_MUSC100_SN1.raw	39	39	MUSC100	MUSC100	0	0	0				Disease (Tumor)
20200821_MUSC100_SN1.raw	62	62	MUSC100	MUSC100	0	0	0			Test	Present	n	Absent	n	Total
20200821_MUSC100_SN1.raw	63	63	MUSC100	MUSC100	0	0	0		Tumor	Positive	True Positive (TP)	85	False Positive (FP)	99	184
20200821_MUSC100_SN1.raw	64	64	MUSC100	MUSC100	0	0	0		Healthy	Negative	False Negative (FN)	3	True Negative (TN)	144	147
20200821_MUSC100_SN1.raw	89	89	MUSC100	MUSC100	0	0	0			Total		88		243
20200821_MUSC100_SN1.raw	90	90	MUSC100	MUSC100	0	0	0
20200821_MUSC100_SN1.raw	111	111	MUSC100	MUSC100	0	0	0
20200821_MUSC100_SN1.raw	112	112	MUSC100	MUSC100	0	0	0		Sensitivity		0.965909
20200821_MUSC100_SN1.raw	129	129	MUSC100	MUSC100	0	0	0		Specificity		0.592593
20200821_MUSC100_SN1.raw	130	130	MUSC100	MUSC100	0	0	0		Positive Likelihood Ratio		2.37087
20200821_MUSC100_SN1.raw	131	131	MUSC100	MUSC100	0	0	0		Negative Likelihood Ratio		0.0575284
20200821_MUSC100_SN1.raw	148	148	MUSC100	MUSC100	0	0	0		Positive Predictive Value		0.461957
20200821_MUSC100_SN1.raw	149	149	MUSC100	MUSC100	0	0	0		Negative Predictive value		0.979592
20200821_MUSC100_SN1.raw	150	150	MUSC100	MUSC100	0	0	0
20200821_MUSC100_SN1.raw	164	164	MUSC100	MUSC100	0	0	0
20200821_MUSC100_SN1.raw	165	165	MUSC100	MUSC100	0	0	0
20200821_MUSC100_SN1.raw	166	166	MUSC100	MUSC100	0	0	0		ROC curve
20200821_MUSC100_SN1.raw	182	182	MUSC100	MUSC100	0	0	0
20200821_MUSC100_SN1.raw	183	183	MUSC100	MUSC100	0	0	0		Threshold	Sensitivity	Specificity	100-specificity
20200821_MUSC100_SN2.raw	37	37	MUSC100	MUSC100	0	0	0		0	0.75	0.96	0.04
20200821_MUSC100_SN2.raw	38	38	MUSC100	MUSC100	0	0	0		10	0.83	0.82	0.18
20200821_MUSC100_SN2.raw	39	39	MUSC100	MUSC100	0	0	0		25	0.96	0.75	0.25
20200821_MUSC100_SN2.raw	69	69	MUSC100	MUSC100	0	0	0		50	0.97	0.59	0.41
20200821_MUSC100_SN2.raw	95	95	MUSC100	MUSC100	0	0	0		100			1
20200821_MUSC100_SN2.raw	96	96	MUSC100	MUSC100	0	0	0
20200821_MUSC100_SN2.raw	118	118	MUSC100	MUSC100	0	0	0
20200821_MUSC100_SN2.raw	142	142	MUSC100	MUSC100	0	0	0
20200821_MUSC100_SN2.raw	143	143	MUSC100	MUSC100	0	0	0
20200821_MUSC100_SN2.raw	144	144	MUSC100	MUSC100	0	0	0
20200821_MUSC100_SN2.raw	166	166	MUSC100	MUSC100	0	0	0
20200821_MUSC100_SN2.raw	167	167	MUSC100	MUSC100	0	0	0
20200821_MUSC100_SN2.raw	168	168	MUSC100	MUSC100	0	0	0
20200821_MUSC100_SN2.raw	186	186	MUSC100	MUSC100	0	0	0
20200821_MUSC100_SN2.raw	187	187	MUSC100	MUSC100	0	0	0
20200821_MUSC100_SN2.raw	188	188	MUSC100	MUSC100	0	0	0
20200821_MUSC100_SN2.raw	201	201	MUSC100	MUSC100	0	0	0
20200821_MUSC100_SN2.raw	202	202	MUSC100	MUSC100	0	0	0
20200821_MUSC100_SN2.raw	203	203	MUSC100	MUSC100	0	0	0
20200821_MUSC100_SN3.raw	42	42	MUSC100	MUSC100	0	0	0
20200821_MUSC100_SN3.raw	43	43	MUSC100	MUSC100	0	0	0
20200821_MUSC100_SN3.raw	44	44	MUSC100	MUSC100	0	0	0
20200821_MUSC100_SN3.raw	62	62	MUSC100	MUSC100	0	0	0
20200821_MUSC100_SN3.raw	63	63	MUSC100	MUSC100	0	0	0
20200821_MUSC100_SN3.raw	64	64	MUSC100	MUSC100	0	0	0
20200821_MUSC100_SN3.raw	86	86	MUSC100	MUSC100	0	0	0
20200821_MUSC100_SN3.raw	87	87	MUSC100	MUSC100	0	0	0
20200821_MUSC100_SN3.raw	108	108	MUSC100	MUSC100	0	0	0
20200821_MUSC100_SN3.raw	109	109	MUSC100	MUSC100	0	0	0
20200821_MUSC100_SN3.raw	110	110	MUSC100	MUSC100	0	0	0
20200821_MUSC100_SN3.raw	133	133	MUSC100	MUSC100	0	0	0
20200821_MUSC100_SN3.raw	134	134	MUSC100	MUSC100	0	0	0
20200821_MUSC100_SN3.raw	155	155	MUSC100	MUSC100	0	0	0
20200821_MUSC100_SN3.raw	156	156	MUSC100	MUSC100	0	0	0
20200822_MUSC100_4_SN4.raw	24	24	MUSC100	MUSC100	0	0	0
20200822_MUSC100_4_SN4.raw	25	25	MUSC100	MUSC100	0	0	0
20200822_MUSC100_4_SN4.raw	46	46	MUSC100	MUSC100	0	0	0
20200822_MUSC100_4_SN4.raw	68	68	MUSC100	T	0	0	1
20200822_MUSC100_4_SN4.raw	69	69	MUSC100	T	0	0	1
20200822_MUSC100_4_SN4.raw	97	97	MUSC100	T	0	0	1
20200822_MUSC100_4_SN4.raw	98	98	MUSC100	MUSC100	0	0	0
20200822_MUSC100_4_SN4.raw	121	121	MUSC100	MUSC100	0	0	0
20200822_MUSC100_4_SN4.raw	122	122	MUSC100	MUSC100	0	0	0
20200822_MUSC100_4_SN4.raw	123	123	MUSC100	MUSC100	0	0	0
20200822_MUSC100_4_SN4.raw	152	152	MUSC100	MUSC100	0	0	0
20200822_MUSC100_4_SN4.raw	153	153	MUSC100	MUSC100	0	0	0
20200822_MUSC100_4_SN4.raw	154	154	MUSC100	MUSC100	0	0	0
20200822_MUSC100_4_SN4.raw	184	184	MUSC100	MUSC100	0	0	0
20200822_MUSC100_4_SN4.raw	185	185	MUSC100	T	0	0	1
20200822_MUSC100_4_SN4.raw	186	186	MUSC100	MUSC100	0	0	0
20200822_MUSC100_4_SN4.raw	204	204	MUSC100	MUSC100	0	0	0
20200822_MUSC100_4_SN4.raw	205	205	MUSC100	MUSC100	0	0	0
20200822_MUSC100_4_SN4.raw	206	206	MUSC100	MUSC100	0	0	0
20200822_MUSC100_SN5.raw	37	37	MUSC100	MUSC100	0	0	0
20200822_MUSC100_SN5.raw	38	38	MUSC100	MUSC100	0	0	0
20200822_MUSC100_SN5.raw	66	66	MUSC100	MUSC100	0	0	0
20200822_MUSC100_SN5.raw	67	67	MUSC100	MUSC100	0	0	0
20200822_MUSC100_SN5.raw	68	68	MUSC100	MUSC100	0	0	0
20200822_MUSC100_SN5.raw	88	88	MUSC100	MUSC100	0	0	0
20200822_MUSC100_SN5.raw	89	89	MUSC100	MUSC100	0	0	0
20200822_MUSC100_SN5.raw	90	90	MUSC100	MUSC100	0	0	0
20200822_MUSC100_SN5.raw	111	111	MUSC100	MUSC100	0	0	0
20200822_MUSC100_SN5.raw	112	112	MUSC100	MUSC100	0	0	0
20200822_MUSC100_SN5.raw	113	113	MUSC100	MUSC100	0	0	0
20200822_MUSC100_SN5.raw	138	138	MUSC100	MUSC100	0	0	0
20200822_MUSC100_SN5.raw	139	139	MUSC100	MUSC100	0	0	0
20200822_MUSC100_SN5.raw	140	140	MUSC100	MUSC100	0	0	0
20200822_MUSC100_SN5.raw	156	156	MUSC100	MUSC100	0	0	0
20200822_MUSC100_SN5.raw	157	157	MUSC100	MUSC100	0	0	0
20200822_MUSC100_SN5.raw	172	172	MUSC100	MUSC100	0	0	0
20200822_MUSC100_SN5.raw	173	173	MUSC100	MUSC100	0	0	0
20200821_T10_M90_SN2_030710.raw	49	49	T	MUSC100	10	0	0
20200821_T10_M90_SN2_030710.raw	50	50	T	MUSC100	10	0	0
20200821_T10_M90_SN2_030710.raw	69	69	T	MUSC100	10	0	0
20200821_T10_M90_SN2_030710.raw	70	70	T	MUSC100	10	0	0
20200821_T10_M90_SN2_030710.raw	71	71	T	MUSC100	10	0	0
20200821_T10_M90_SN2_030710.raw	91	91	T	MUSC100	10	0	0
20200821_T10_M90_SN2_030710.raw	92	92	T	MUSC100	10	0	0
20200821_T10_M90_SN2_030710.raw	110	110	T	T	10	0	1
20200821_T10_M90_SN2_030710.raw	111	111	T	MUSC100	10	0	0
20200821_T10_M90_SN2_030710.raw	136	136	T	MUSC100	10	0	0
20200821_T10_M90_SN2_030710.raw	137	137	T	MUSC100	10	0	0
20200821_T10_M90_SN2_030710.raw	138	138	T	MUSC100	10	0	0
20200821_T10_M90_SN2_030710.raw	139	139	T	MUSC100	10	0	0
20200821_T10_M90_SN2_030710.raw	161	161	T	MUSC100	10	0	0
20200821_T10_M90_SN2_030710.raw	162	162	T	MUSC100	10	0	0
20200821_T10_M90_SN2_030710.raw	163	163	T	MUSC100	10	0	0
20200822_T10_M90_PX4_210720.raw	27	27	T	T	10	0	1
20200822_T10_M90_PX4_210720.raw	28	28	T	T	10	0	1
20200822_T10_M90_PX4_210720.raw	54	54	T	T	10	0	1
20200822_T10_M90_PX4_210720.raw	55	55	T	T	10	0	1
20200822_T10_M90_PX4_210720.raw	56	56	T	T	10	0	1
20200822_T10_M90_PX4_210720.raw	87	87	T	T	10	0	1
20200822_T10_M90_PX4_210720.raw	88	88	T	T	10	0	1
20200822_T10_M90_PX4_210720.raw	89	89	T	T	10	0	1
20200822_T10_M90_PX4_210720.raw	123	123	T	T	10	0	1
20200822_T10_M90_PX4_210720.raw	124	124	T	T	10	0	1
20200822_T10_M90_PX4_210720.raw	125	125	T	T	10	0	1
20200822_T10_M90_PX4_210720.raw	175	175	T	T	10	0	1
20200822_T10_M90_PX4_210720.raw	176	176	T	T	10	0	1
20200822_T10_M90_PX4_210720.raw	200	200	T	MUSC100	10	0	0
20200822_T10_M90_PX4_210720.raw	201	201	T	T	10	0	1
20200822_T10_M90_PX4_210720.raw	202	202	T	MUSC100	10	0	0
20200822_T10_M90_SN4_310720.raw	19	19	T	MUSC100	10	0	0
20200822_T10_M90_SN4_310720.raw	20	20	T	T	10	0	1
20200822_T10_M90_SN4_310720.raw	21	21	T	MUSC100	10	0	0
20200822_T10_M90_SN4_310720.raw	45	45	T	MUSC100	10	0	0
20200822_T10_M90_SN4_310720.raw	46	46	T	MUSC100	10	0	0
20200822_T10_M90_SN4_310720.raw	68	68	T	MUSC100	10	0	0
20200822_T10_M90_SN4_310720.raw	69	69	T	MUSC100	10	0	0
20200822_T10_M90_SN4_310720.raw	70	70	T	MUSC100	10	0	0
20200822_T10_M90_SN4_310720.raw	88	88	T	T	10	0	1
20200822_T10_M90_SN4_310720.raw	89	89	T	T	10	0	1
20200822_T10_M90_SN4_310720.raw	90	90	T	T	10	0	1
20200822_T10_M90_SN4_310720.raw	113	113	T	T	10	0	1
20200822_T10_M90_SN4_310720.raw	114	114	T	T	10	0	1
20200822_T10_M90_SN4_310720.raw	115	115	T	T	10	0	1
20200822_T10_M90_SN4_310720.raw	151	151	T	MUSC100	10	0	0
20200822_T10_M90_SN4_310720.raw	152	152	T	MUSC100	10	0	0
20200822_T10_M90_SN4_310720.raw	153	153	T	MUSC100	10	0	0
20200821_T25_M75_SN2_030720.raw	14	14	T	MUSC100	25	0	0
20200821_T25_M75_SN2_030720.raw	15	15	T	MUSC100	25	0	0
20200821_T25_M75_SN2_030720.raw	16	16	T	MUSC100	25	0	0
20200821_T25_M75_SN2_030720.raw	49	49	T	MUSC100	25	0	0
20200821_T25_M75_SN2_030720.raw	50	50	T	MUSC100	25	0	0
20200821_T25_M75_SN2_030720.raw	51	51	T	MUSC100	25	0	0
20200821_T25_M75_SN2_030720.raw	70	70	T	MUSC100	25	0	0
20200821_T25_M75_SN2_030720.raw	71	71	T	MUSC100	25	0	0
20200821_T25_M75_SN2_030720.raw	72	72	T	MUSC100	25	0	0
20200821_T25_M75_SN2_030720.raw	91	91	T	MUSC100	25	0	0
20200821_T25_M75_SN2_030720.raw	92	92	T	MUSC100	25	0	0
20200821_T25_M75_SN2_030720.raw	93	93	T	MUSC100	25	0	0
20200821_T25_M75_SN2_030720.raw	110	110	T	MUSC100	25	0	0
20200821_T25_M75_SN2_030720.raw	111	111	T	T	25	0	1
20200821_T25_M75_SN2_030720.raw	112	112	T	MUSC100	25	0	0
20200821_T25_M75_SN2_030720.raw	128	128	T	MUSC100	25	0	0
20200821_T25_M75_SN2_030720.raw	129	129	T	MUSC100	25	0	0
20200821_T25_M75_SN2_030720.raw	130	130	T	MUSC100	25	0	0
20200821_T25_M75_SN2_030720.raw	153	153	T	MUSC100	25	0	0
20200821_T25_M75_SN2_030720.raw	154	154	T	MUSC100	25	0	0
20200821_T25_M75_SN2_030720.raw	155	155	T	MUSC100	25	0	0
20200821_T25_M75_SN2_030720.raw	156	156	T	MUSC100	25	0	0
20200822_T25_M75_PX4_210720.raw	32	32	T	T	25	0	1
20200822_T25_M75_PX4_210720.raw	33	33	T	T	25	0	1
20200822_T25_M75_PX4_210720.raw	34	34	T	T	25	0	1
20200822_T25_M75_PX4_210720.raw	78	78	T	T	25	0	1
20200822_T25_M75_PX4_210720.raw	79	79	T	T	25	0	1
20200822_T25_M75_PX4_210720.raw	102	102	T	T	25	0	1
20200822_T25_M75_PX4_210720.raw	103	103	T	T	25	0	1
20200822_T25_M75_PX4_210720.raw	104	104	T	T	25	0	1
20200822_T25_M75_PX4_210720.raw	127	127	T	T	25	0	1
20200822_T25_M75_PX4_210720.raw	128	128	T	T	25	0	1
20200822_T25_M75_PX4_210720.raw	129	129	T	T	25	0	1
20200822_T25_M75_PX4_210720.raw	155	155	T	T	25	0	1
20200822_T25_M75_PX4_210720.raw	156	156	T	T	25	0	1
20200822_T25_M75_PX4_210720.raw	191	191	T	T	25	0	1
20200822_T25_M75_PX4_210720.raw	192	192	T	T	25	0	1
20200822_T25_M75_PX4_210720.raw	193	193	T	T	25	0	1
20200822_T25_M75_PX4_210720.raw	224	224	T	T	25	0	1
20200822_T25_M75_PX4_210720.raw	225	225	T	T	25	0	1
20200822_T25_M75_PX4_210720.raw	226	226	T	T	25	0	1
20200822_T25_M75_PX4_210720.raw	247	247	T	T	25	0	1
20200822_T25_M75_PX4_210720.raw	248	248	T	MUSC100	25	0	0
20200822_T25_M75_PX4_210720.raw	249	249	T	MUSC100	25	0	0
20200822_T25_M75_SN4_310720.raw	23	23	T	T	25	0	1
20200822_T25_M75_SN4_310720.raw	24	24	T	MUSC100	25	0	0
20200822_T25_M75_SN4_310720.raw	43	43	T	T	25	0	1
20200822_T25_M75_SN4_310720.raw	44	44	T	T	25	0	1
20200822_T25_M75_SN4_310720.raw	45	45	T	T	25	0	1
20200822_T25_M75_SN4_310720.raw	70	70	T	T	25	0	1
20200822_T25_M75_SN4_310720.raw	71	71	T	T	25	0	1
20200822_T25_M75_SN4_310720.raw	72	72	T	T	25	0	1
20200822_T25_M75_SN4_310720.raw	100	100	T	T	25	0	1
20200822_T25_M75_SN4_310720.raw	101	101	T	T	25	0	1
20200822_T25_M75_SN4_310720.raw	127	127	T	MUSC100	25	0	0
20200822_T25_M75_SN4_310720.raw	128	128	T	MUSC100	25	0	0
20200822_T25_M75_SN4_310720.raw	129	129	T	MUSC100	25	0	0
20200821_T50_M50_SN2_030725.raw	61	61	T	T	50	0	1
20200821_T50_M50_SN2_030725.raw	62	62	T	T	50	0	1
20200821_T50_M50_SN2_030725.raw	83	83	T	T	50	0	1
20200821_T50_M50_SN2_030725.raw	84	84	T	T	50	0	1
20200821_T50_M50_SN2_030725.raw	158	158	T	T	50	0	1
20200821_T50_M50_SN2_030725.raw	159	159	T	T	50	0	1
20200821_T50_M50_SN2_030725.raw	184	184	T	T	50	0	1
20200821_T50_M50_SN2_030725.raw	185	185	T	T	50	0	1
20200821_T50_M50_SN2_030725.raw	224	224	T	T	50	0	1
20200821_T50_M50_SN2_030725.raw	225	225	T	T	50	0	1
20200821_T50_M50_SN2_030725.raw	249	249	T	T	50	0	1
20200821_T50_M50_SN2_030725.raw	250	250	T	T	50	0	1
20200821_T50_M50_SN2_030725.raw	356	356	T	T	50	0	1
20200821_T50_M50_SN2_030725.raw	357	357	T	T	50	0	1
20200822_T50_M50_PX4_210720.raw	92	92	T	T	50	0	1
20200822_T50_M50_PX4_210720.raw	93	93	T	T	50	0	1
20200822_T50_M50_PX4_210720.raw	111	111	T	T	50	0	1
20200822_T50_M50_PX4_210720.raw	112	112	T	T	50	0	1
20200822_T50_M50_PX4_210720.raw	132	132	T	T	50	0	1
20200822_T50_M50_PX4_210720.raw	133	133	T	T	50	0	1
20200822_T50_M50_PX4_210720.raw	163	163	T	T	50	0	1
20200822_T50_M50_PX4_210720.raw	164	164	T	T	50	0	1
20200822_T50_M50_PX4_210720.raw	182	182	T	T	50	0	1
20200822_T50_M50_PX4_210720.raw	183	183	T	T	50	0	1
20200822_T50_M50_PX4_210720.raw	184	184	T	T	50	0	1
20200822_T50_M50_PX4_210720.raw	185	185	T	T	50	0	1
20200822_T50_M50_PX4_210720.raw	201	201	T	MUSC100	50	0	0
20200822_T50_M50_PX4_210720.raw	202	202	T	T	50	0	1
20200822_T50_M50_SN4_310720.raw	20	20	T	T	50	0	1
20200822_T50_M50_SN4_310720.raw	46	46	T	T	50	0	1
20200822_T50_M50_SN4_310720.raw	47	47	T	T	50	0	1
20200822_T50_M50_SN4_310720.raw	48	48	T	T	50	0	1
20200822_T50_M50_SN4_310720.raw	77	77	T	T	50	0	1
20200822_T50_M50_SN4_310720.raw	78	78	T	T	50	0	1
20200822_T50_M50_SN4_310720.raw	102	102	T	T	50	0	1
20200822_T50_M50_SN4_310720.raw	103	103	T	T	50	0	1
20200822_T50_M50_SN4_310720.raw	104	104	T	T	50	0	1
20200822_T50_M50_SN4_310720.raw	120	120	T	T	50	0	1
20200822_T50_M50_SN4_310720.raw	121	121	T	T	50	0	1
20200822_T50_M50_SN4_310720.raw	122	122	T	T	50	0	1
20200822_T50_M50_SN4_310720.raw	142	142	T	T	50	0	1
20200822_T50_M50_SN4_310720.raw	143	143	T	T	50	0	1
20200822_T50_M50_SN4_310720.raw	144	144	T	T	50	0	1
20200822_T50_M50_SN4_310720.raw	145	145	T	MUSC100	50	0	0
20200821_TUMOR100_91019.raw	46	46	T	T	100	1	1
20200821_TUMOR100_91019.raw	47	47	T	T	100	1	1
20200821_TUMOR100_91019.raw	92	92	T	T	100	1	1
20200821_TUMOR100_91019.raw	93	93	T	T	100	1	1
20200821_TUMOR100_91019.raw	119	119	T	T	100	1	1
20200821_TUMOR100_91019.raw	120	120	T	T	100	1	1
20200821_TUMOR100_91019.raw	140	140	T	T	100	1	1
20200821_TUMOR100_91019.raw	141	141	T	T	100	1	1
20200821_TUMOR100_91019.raw	142	142	T	T	100	1	1
20200821_TUMOR100_91019.raw	164	164	T	T	100	1	1
20200821_TUMOR100_91019.raw	165	165	T	T	100	1	1
20200821_TUMOR100_91019.raw	166	166	T	T	100	1	1
20200821_TUMOR100_91019.raw	199	199	T	T	100	1	1
20200821_TUMOR100_91019.raw	227	227	T	T	100	1	1
20200821_TUMOR100_91019.raw	228	228	T	T	100	1	1
20200821_TUMOR100_91019.raw	229	229	T	T	100	1	1
20200821_TUMOR100_91019.raw	251	251	T	T	100	1	1
20200821_TUMOR100_91019.raw	252	252	T	T	100	1	1
20200821_TUMOR100_91019.raw	253	253	T	T	100	1	1
20200821_TUMOR100_SN2_211019.raw	18	18	T	MUSC100	100	1	0
20200821_TUMOR100_SN2_211019.raw	49	49	T	T	100	1	1
20200821_TUMOR100_SN2_211019.raw	50	50	T	T	100	1	1
20200821_TUMOR100_SN2_211019.raw	73	73	T	T	100	1	1
20200821_TUMOR100_SN2_211019.raw	92	92	T	MUSC100	100	1	0
20200821_TUMOR100_SN2_211019.raw	93	93	T	MUSC100	100	1	0
20200821_TUMOR100_SN2_211019.raw	94	94	T	T	100	1	1
20200821_TUMOR100_SN2_211019.raw	114	114	T	T	100	1	1
20200821_TUMOR100_SN2_211019.raw	115	115	T	T	100	1	1
20200821_TUMOR100_SN2_211019.raw	161	161	T	T	100	1	1
20200821_TUMOR100_SN2_211019.raw	179	179	T	T	100	1	1
20200821_TUMOR100_SN2_211019.raw	181	181	T	T	100	1	1
20200821_TUMOR100_SN2_211019.raw	216	216	T	T	100	1	1
20200821_TUMOR100_SN2_211019.raw	217	217	T	T	100	1	1
20200821_TUMOR100_SN2_211019.raw	218	218	T	T	100	1	1
20200821_TUMOR100_SN2_211019.raw	243	243	T	T	100	1	1
20200821_TUMOR100_SN2_211019.raw	244	244	T	T	100	1	1
20200821_TUMOR100_SN3_291019.raw	15	15	T	T	100	1	1
20200821_TUMOR100_SN3_291019.raw	16	16	T	T	100	1	1
20200821_TUMOR100_SN3_291019.raw	68	68	T	T	100	1	1
20200821_TUMOR100_SN3_291019.raw	69	69	T	T	100	1	1
20200821_TUMOR100_SN3_291019.raw	70	70	T	T	100	1	1
20200821_TUMOR100_SN3_291019.raw	98	98	T	T	100	1	1
20200821_TUMOR100_SN3_291019.raw	99	99	T	T	100	1	1
20200821_TUMOR100_SN3_291019.raw	100	100	T	T	100	1	1
20200821_TUMOR100_SN3_291019.raw	118	118	T	T	100	1	1
20200821_TUMOR100_SN3_291019.raw	119	119	T	T	100	1	1
20200821_TUMOR100_SN3_291019.raw	120	120	T	T	100	1	1
20200821_TUMOR100_SN3_291019.raw	176	176	T	T	100	1	1
20200821_TUMOR100_SN3_291019.raw	177	177	T	T	100	1	1
20200821_TUMOR100_SN3_291019.raw	202	202	T	T	100	1	1
20200821_TUMOR100_SN3_291019.raw	203	203	T	T	100	1	1
20200822_TUMOR100_SN4_041019.raw	16	16	T	T	100	1	1
20200822_TUMOR100_SN4_041019.raw	17	17	T	T	100	1	1
20200822_TUMOR100_SN4_041019.raw	46	46	T	T	100	1	1
20200822_TUMOR100_SN4_041019.raw	47	47	T	T	100	1	1
20200822_TUMOR100_SN4_041019.raw	72	72	T	T	100	1	1
20200822_TUMOR100_SN4_041019.raw	73	73	T	T	100	1	1
20200822_TUMOR100_SN4_041019.raw	98	98	T	T	100	1	1
20200822_TUMOR100_SN4_041019.raw	99	99	T	T	100	1	1
20200822_TUMOR100_SN4_041019.raw	100	100	T	T	100	1	1
20200822_TUMOR100_SN4_041019.raw	120	120	T	T	100	1	1
20200822_TUMOR100_SN4_041019.raw	121	121	T	T	100	1	1
20200822_TUMOR100_SN4_041019.raw	141	141	T	T	100	1	1
20200822_TUMOR100_SN4_041019.raw	142	142	T	T	100	1	1
20200822_TUMOR100_SN4_041019.raw	143	143	T	T	100	1	1
20200822_TUMOR100_SN4_041019.raw	170	170	T	T	100	1	1
20200822_TUMOR100_SN4_041019.raw	171	171	T	T	100	1	1
20200822_TUMOR100_SN5.raw	38	38	T	T	100	1	1
20200822_TUMOR100_SN5.raw	39	39	T	T	100	1	1
20200822_TUMOR100_SN5.raw	56	56	T	T	100	1	1
20200822_TUMOR100_SN5.raw	57	57	T	T	100	1	1
20200822_TUMOR100_SN5.raw	80	80	T	T	100	1	1
20200822_TUMOR100_SN5.raw	81	81	T	T	100	1	1
20200822_TUMOR100_SN5.raw	82	82	T	T	100	1	1
20200822_TUMOR100_SN5.raw	106	106	T	T	100	1	1
20200822_TUMOR100_SN5.raw	107	107	T	T	100	1	1
20200822_TUMOR100_SN5.raw	108	108	T	T	100	1	1
20200822_TUMOR100_SN5.raw	124	124	T	T	100	1	1
20200822_TUMOR100_SN5.raw	125	125	T	T	100	1	1
20200822_TUMOR100_SN5.raw	126	126	T	T	100	1	1
20200822_TUMOR100_SN5.raw	145	145	T	T	100	1	1
20200822_TUMOR100_SN5.raw	146	146	T	T	100	1	1
20200822_TUMOR100_SN5.raw	147	147	T	T	100	1	1
20200822_TUMOR100_SN5.raw	174	174	T	T	100	1	1
20200822_TUMOR100_SN5.raw	175	175	T	T	100	1	1
20200822_TUMOR100_SN5.raw	182	182	T	T	100	1	1
20200822_TUMOR100_SN5.raw	183	183	T	T	100	1	1
20200822_TUMOR100_SN5.raw	184	184	T	T	100	1	1
	musc100	t	Outlier	Total					Confusion matrix
musc100	89	4	0	93		Tumor detected	1		True ¯ / Predicted ®	Healthy	Tumor	Total
t	59	179	5	243		No tumor	0		Healthy	148	183	331	331
Total	148	183	5	336		T			Tumor	0	0	0	0
									Total	148	183	331	331	331
Sample	Start scan	End scan	True class	Predicted class	% Tumour cells	True class	Predicted class
20200821_MUSC100_SN1.raw	17	17	MUSC100	MUSC100	0	0	0
20200821_MUSC100_SN1.raw	18	18	MUSC100	MUSC100	0	0	0
20200821_MUSC100_SN1.raw	38	38	MUSC100	MUSC100	0	0	0			Threshold: Healthy =	100	%	Tumor cells
20200821_MUSC100_SN1.raw	39	39	MUSC100	MUSC100	0	0	0				Disease (Tumor)
20200821_MUSC100_SN1.raw	62	62	MUSC100	MUSC100	0	0	0			Test	Present	n	Absent	n	Total
20200821_MUSC100_SN1.raw	63	63	MUSC100	MUSC100	0	0	0		Tumor	Positive	True Positive (TP)	0	False Positive (FP)	183	183
20200821_MUSC100_SN1.raw	64	64	MUSC100	MUSC100	0	0	0		Healthy	Negative	False Negative (FN)	0	True Negative (TN)	148	148
20200821_MUSC100_SN1.raw	89	89	MUSC100	MUSC100	0	0	0			Total		0		331
20200821_MUSC100_SN1.raw	90	90	MUSC100	MUSC100	0	0	0
20200821_MUSC100_SN1.raw	111	111	MUSC100	MUSC100	0	0	0
20200821_MUSC100_SN1.raw	112	112	MUSC100	MUSC100	0	0	0		Sensitivity		#DIV/0!
20200821_MUSC100_SN1.raw	129	129	MUSC100	MUSC100	0	0	0		Specificity		0.44713
20200821_MUSC100_SN1.raw	130	130	MUSC100	MUSC100	0	0	0		Positive Likelihood Ratio		#DIV/0!
20200821_MUSC100_SN1.raw	131	131	MUSC100	MUSC100	0	0	0		Negative Likelihood Ratio		#DIV/0!
20200821_MUSC100_SN1.raw	148	148	MUSC100	MUSC100	0	0	0		Positive Predictive Value		0
20200821_MUSC100_SN1.raw	149	149	MUSC100	MUSC100	0	0	0		Negative Predictive value		1
20200821_MUSC100_SN1.raw	150	150	MUSC100	MUSC100	0	0	0
20200821_MUSC100_SN1.raw	164	164	MUSC100	MUSC100	0	0	0
20200821_MUSC100_SN1.raw	165	165	MUSC100	MUSC100	0	0	0
20200821_MUSC100_SN1.raw	166	166	MUSC100	MUSC100	0	0	0		ROC curve
20200821_MUSC100_SN1.raw	182	182	MUSC100	MUSC100	0	0	0		Threshold	Sensitivity	Specificity	1-specificity
20200821_MUSC100_SN1.raw	183	183	MUSC100	MUSC100	0	0	0			0	0	0
20200821_MUSC100_SN2.raw	37	37	MUSC100	MUSC100	0	0	0		0	0.75	0.96	0.04
20200821_MUSC100_SN2.raw	38	38	MUSC100	MUSC100	0	0	0		10	0.83	0.82	0.18
20200821_MUSC100_SN2.raw	39	39	MUSC100	MUSC100	0	0	0		25	0.96	0.75	0.25
20200821_MUSC100_SN2.raw	69	69	MUSC100	MUSC100	0	0	0		50	0.97	0.59	0.41
20200821_MUSC100_SN2.raw	95	95	MUSC100	MUSC100	0	0	0		100	1	0.45	0.55
20200821_MUSC100_SN2.raw	96	96	MUSC100	MUSC100	0	0	0			1		1
20200821_MUSC100_SN2.raw	118	118	MUSC100	MUSC100	0	0	0
20200821_MUSC100_SN2.raw	142	142	MUSC100	MUSC100	0	0	0
20200821_MUSC100_SN2.raw	143	143	MUSC100	MUSC100	0	0	0
20200821_MUSC100_SN2.raw	144	144	MUSC100	MUSC100	0	0	0
20200821_MUSC100_SN2.raw	166	166	MUSC100	MUSC100	0	0	0
20200821_MUSC100_SN2.raw	167	167	MUSC100	MUSC100	0	0	0
20200821_MUSC100_SN2.raw	168	168	MUSC100	MUSC100	0	0	0
20200821_MUSC100_SN2.raw	186	186	MUSC100	MUSC100	0	0	0
20200821_MUSC100_SN2.raw	187	187	MUSC100	MUSC100	0	0	0
20200821_MUSC100_SN2.raw	188	188	MUSC100	MUSC100	0	0	0
20200821_MUSC100_SN2.raw	201	201	MUSC100	MUSC100	0	0	0
20200821_MUSC100_SN2.raw	202	202	MUSC100	MUSC100	0	0	0
20200821_MUSC100_SN2.raw	203	203	MUSC100	MUSC100	0	0	0
20200821_MUSC100_SN3.raw	42	42	MUSC100	MUSC100	0	0	0
20200821_MUSC100_SN3.raw	43	43	MUSC100	MUSC100	0	0	0
20200821_MUSC100_SN3.raw	44	44	MUSC100	MUSC100	0	0	0
20200821_MUSC100_SN3.raw	62	62	MUSC100	MUSC100	0	0	0
20200821_MUSC100_SN3.raw	63	63	MUSC100	MUSC100	0	0	0
20200821_MUSC100_SN3.raw	64	64	MUSC100	MUSC100	0	0	0
20200821_MUSC100_SN3.raw	86	86	MUSC100	MUSC100	0	0	0
20200821_MUSC100_SN3.raw	87	87	MUSC100	MUSC100	0	0	0
20200821_MUSC100_SN3.raw	108	108	MUSC100	MUSC100	0	0	0
20200821_MUSC100_SN3.raw	109	109	MUSC100	MUSC100	0	0	0
20200821_MUSC100_SN3.raw	110	110	MUSC100	MUSC100	0	0	0
20200821_MUSC100_SN3.raw	133	133	MUSC100	MUSC100	0	0	0
20200821_MUSC100_SN3.raw	134	134	MUSC100	MUSC100	0	0	0
20200821_MUSC100_SN3.raw	155	155	MUSC100	MUSC100	0	0	0
20200821_MUSC100_SN3.raw	156	156	MUSC100	MUSC100	0	0	0
20200822_MUSC100_4_SN4.raw	24	24	MUSC100	MUSC100	0	0	0
20200822_MUSC100_4_SN4.raw	25	25	MUSC100	MUSC100	0	0	0
20200822_MUSC100_4_SN4.raw	46	46	MUSC100	MUSC100	0	0	0
20200822_MUSC100_4_SN4.raw	68	68	MUSC100	T	0	0	1
20200822_MUSC100_4_SN4.raw	69	69	MUSC100	T	0	0	1
20200822_MUSC100_4_SN4.raw	97	97	MUSC100	T	0	0	1
20200822_MUSC100_4_SN4.raw	98	98	MUSC100	MUSC100	0	0	0
20200822_MUSC100_4_SN4.raw	121	121	MUSC100	MUSC100	0	0	0
20200822_MUSC100_4_SN4.raw	122	122	MUSC100	MUSC100	0	0	0
20200822_MUSC100_4_SN4.raw	123	123	MUSC100	MUSC100	0	0	0
20200822_MUSC100_4_SN4.raw	152	152	MUSC100	MUSC100	0	0	0
20200822_MUSC100_4_SN4.raw	153	153	MUSC100	MUSC100	0	0	0
20200822_MUSC100_4_SN4.raw	154	154	MUSC100	MUSC100	0	0	0
20200822_MUSC100_4_SN4.raw	184	184	MUSC100	MUSC100	0	0	0
20200822_MUSC100_4_SN4.raw	185	185	MUSC100	T	0	0	1
20200822_MUSC100_4_SN4.raw	186	186	MUSC100	MUSC100	0	0	0
20200822_MUSC100_4_SN4.raw	204	204	MUSC100	MUSC100	0	0	0
20200822_MUSC100_4_SN4.raw	205	205	MUSC100	MUSC100	0	0	0
20200822_MUSC100_4_SN4.raw	206	206	MUSC100	MUSC100	0	0	0
20200822_MUSC100_SN5.raw	37	37	MUSC100	MUSC100	0	0	0
20200822_MUSC100_SN5.raw	38	38	MUSC100	MUSC100	0	0	0
20200822_MUSC100_SN5.raw	66	66	MUSC100	MUSC100	0	0	0
20200822_MUSC100_SN5.raw	67	67	MUSC100	MUSC100	0	0	0
20200822_MUSC100_SN5.raw	68	68	MUSC100	MUSC100	0	0	0
20200822_MUSC100_SN5.raw	88	88	MUSC100	MUSC100	0	0	0
20200822_MUSC100_SN5.raw	89	89	MUSC100	MUSC100	0	0	0
20200822_MUSC100_SN5.raw	90	90	MUSC100	MUSC100	0	0	0
20200822_MUSC100_SN5.raw	111	111	MUSC100	MUSC100	0	0	0
20200822_MUSC100_SN5.raw	112	112	MUSC100	MUSC100	0	0	0
20200822_MUSC100_SN5.raw	113	113	MUSC100	MUSC100	0	0	0
20200822_MUSC100_SN5.raw	138	138	MUSC100	MUSC100	0	0	0
20200822_MUSC100_SN5.raw	139	139	MUSC100	MUSC100	0	0	0
20200822_MUSC100_SN5.raw	140	140	MUSC100	MUSC100	0	0	0
20200822_MUSC100_SN5.raw	156	156	MUSC100	MUSC100	0	0	0
20200822_MUSC100_SN5.raw	157	157	MUSC100	MUSC100	0	0	0
20200822_MUSC100_SN5.raw	172	172	MUSC100	MUSC100	0	0	0
20200822_MUSC100_SN5.raw	173	173	MUSC100	MUSC100	0	0	0
20200821_T10_M90_SN2_030710.raw	49	49	T	MUSC100	10	0	0
20200821_T10_M90_SN2_030710.raw	50	50	T	MUSC100	10	0	0
20200821_T10_M90_SN2_030710.raw	69	69	T	MUSC100	10	0	0
20200821_T10_M90_SN2_030710.raw	70	70	T	MUSC100	10	0	0
20200821_T10_M90_SN2_030710.raw	71	71	T	MUSC100	10	0	0
20200821_T10_M90_SN2_030710.raw	91	91	T	MUSC100	10	0	0
20200821_T10_M90_SN2_030710.raw	92	92	T	MUSC100	10	0	0
20200821_T10_M90_SN2_030710.raw	110	110	T	T	10	0	1
20200821_T10_M90_SN2_030710.raw	111	111	T	MUSC100	10	0	0
20200821_T10_M90_SN2_030710.raw	136	136	T	MUSC100	10	0	0
20200821_T10_M90_SN2_030710.raw	137	137	T	MUSC100	10	0	0
20200821_T10_M90_SN2_030710.raw	138	138	T	MUSC100	10	0	0
20200821_T10_M90_SN2_030710.raw	139	139	T	MUSC100	10	0	0
20200821_T10_M90_SN2_030710.raw	161	161	T	MUSC100	10	0	0
20200821_T10_M90_SN2_030710.raw	162	162	T	MUSC100	10	0	0
20200821_T10_M90_SN2_030710.raw	163	163	T	MUSC100	10	0	0
20200822_T10_M90_PX4_210720.raw	27	27	T	T	10	0	1
20200822_T10_M90_PX4_210720.raw	28	28	T	T	10	0	1
20200822_T10_M90_PX4_210720.raw	54	54	T	T	10	0	1
20200822_T10_M90_PX4_210720.raw	55	55	T	T	10	0	1
20200822_T10_M90_PX4_210720.raw	56	56	T	T	10	0	1
20200822_T10_M90_PX4_210720.raw	87	87	T	T	10	0	1
20200822_T10_M90_PX4_210720.raw	88	88	T	T	10	0	1
20200822_T10_M90_PX4_210720.raw	89	89	T	T	10	0	1
20200822_T10_M90_PX4_210720.raw	123	123	T	T	10	0	1
20200822_T10_M90_PX4_210720.raw	124	124	T	T	10	0	1
20200822_T10_M90_PX4_210720.raw	125	125	T	T	10	0	1
20200822_T10_M90_PX4_210720.raw	175	175	T	T	10	0	1
20200822_T10_M90_PX4_210720.raw	176	176	T	T	10	0	1
20200822_T10_M90_PX4_210720.raw	200	200	T	MUSC100	10	0	0
20200822_T10_M90_PX4_210720.raw	201	201	T	T	10	0	1
20200822_T10_M90_PX4_210720.raw	202	202	T	MUSC100	10	0	0
20200822_T10_M90_SN4_310720.raw	19	19	T	MUSC100	10	0	0
20200822_T10_M90_SN4_310720.raw	20	20	T	T	10	0	1
20200822_T10_M90_SN4_310720.raw	21	21	T	MUSC100	10	0	0
20200822_T10_M90_SN4_310720.raw	45	45	T	MUSC100	10	0	0
20200822_T10_M90_SN4_310720.raw	46	46	T	MUSC100	10	0	0
20200822_T10_M90_SN4_310720.raw	68	68	T	MUSC100	10	0	0
20200822_T10_M90_SN4_310720.raw	69	69	T	MUSC100	10	0	0
20200822_T10_M90_SN4_310720.raw	70	70	T	MUSC100	10	0	0
20200822_T10_M90_SN4_310720.raw	88	88	T	T	10	0	1
20200822_T10_M90_SN4_310720.raw	89	89	T	T	10	0	1
20200822_T10_M90_SN4_310720.raw	90	90	T	T	10	0	1
20200822_T10_M90_SN4_310720.raw	113	113	T	T	10	0	1
20200822_T10_M90_SN4_310720.raw	114	114	T	T	10	0	1
20200822_T10_M90_SN4_310720.raw	115	115	T	T	10	0	1
20200822_T10_M90_SN4_310720.raw	151	151	T	MUSC100	10	0	0
20200822_T10_M90_SN4_310720.raw	152	152	T	MUSC100	10	0	0
20200822_T10_M90_SN4_310720.raw	153	153	T	MUSC100	10	0	0
20200821_T25_M75_SN2_030720.raw	14	14	T	MUSC100	25	0	0
20200821_T25_M75_SN2_030720.raw	15	15	T	MUSC100	25	0	0
20200821_T25_M75_SN2_030720.raw	16	16	T	MUSC100	25	0	0
20200821_T25_M75_SN2_030720.raw	49	49	T	MUSC100	25	0	0
20200821_T25_M75_SN2_030720.raw	50	50	T	MUSC100	25	0	0
20200821_T25_M75_SN2_030720.raw	51	51	T	MUSC100	25	0	0
20200821_T25_M75_SN2_030720.raw	70	70	T	MUSC100	25	0	0
20200821_T25_M75_SN2_030720.raw	71	71	T	MUSC100	25	0	0
20200821_T25_M75_SN2_030720.raw	72	72	T	MUSC100	25	0	0
20200821_T25_M75_SN2_030720.raw	91	91	T	MUSC100	25	0	0
20200821_T25_M75_SN2_030720.raw	92	92	T	MUSC100	25	0	0
20200821_T25_M75_SN2_030720.raw	93	93	T	MUSC100	25	0	0
20200821_T25_M75_SN2_030720.raw	110	110	T	MUSC100	25	0	0
20200821_T25_M75_SN2_030720.raw	111	111	T	T	25	0	1
20200821_T25_M75_SN2_030720.raw	112	112	T	MUSC100	25	0	0
20200821_T25_M75_SN2_030720.raw	128	128	T	MUSC100	25	0	0
20200821_T25_M75_SN2_030720.raw	129	129	T	MUSC100	25	0	0
20200821_T25_M75_SN2_030720.raw	130	130	T	MUSC100	25	0	0
20200821_T25_M75_SN2_030720.raw	153	153	T	MUSC100	25	0	0
20200821_T25_M75_SN2_030720.raw	154	154	T	MUSC100	25	0	0
20200821_T25_M75_SN2_030720.raw	155	155	T	MUSC100	25	0	0
20200821_T25_M75_SN2_030720.raw	156	156	T	MUSC100	25	0	0
20200822_T25_M75_PX4_210720.raw	32	32	T	T	25	0	1
20200822_T25_M75_PX4_210720.raw	33	33	T	T	25	0	1
20200822_T25_M75_PX4_210720.raw	34	34	T	T	25	0	1
20200822_T25_M75_PX4_210720.raw	78	78	T	T	25	0	1
20200822_T25_M75_PX4_210720.raw	79	79	T	T	25	0	1
20200822_T25_M75_PX4_210720.raw	102	102	T	T	25	0	1
20200822_T25_M75_PX4_210720.raw	103	103	T	T	25	0	1
20200822_T25_M75_PX4_210720.raw	104	104	T	T	25	0	1
20200822_T25_M75_PX4_210720.raw	127	127	T	T	25	0	1
20200822_T25_M75_PX4_210720.raw	128	128	T	T	25	0	1
20200822_T25_M75_PX4_210720.raw	129	129	T	T	25	0	1
20200822_T25_M75_PX4_210720.raw	155	155	T	T	25	0	1
20200822_T25_M75_PX4_210720.raw	156	156	T	T	25	0	1
20200822_T25_M75_PX4_210720.raw	191	191	T	T	25	0	1
20200822_T25_M75_PX4_210720.raw	192	192	T	T	25	0	1
20200822_T25_M75_PX4_210720.raw	193	193	T	T	25	0	1
20200822_T25_M75_PX4_210720.raw	224	224	T	T	25	0	1
20200822_T25_M75_PX4_210720.raw	225	225	T	T	25	0	1
20200822_T25_M75_PX4_210720.raw	226	226	T	T	25	0	1
20200822_T25_M75_PX4_210720.raw	247	247	T	T	25	0	1
20200822_T25_M75_PX4_210720.raw	248	248	T	MUSC100	25	0	0
20200822_T25_M75_PX4_210720.raw	249	249	T	MUSC100	25	0	0
20200822_T25_M75_SN4_310720.raw	23	23	T	T	25	0	1
20200822_T25_M75_SN4_310720.raw	24	24	T	MUSC100	25	0	0
20200822_T25_M75_SN4_310720.raw	43	43	T	T	25	0	1
20200822_T25_M75_SN4_310720.raw	44	44	T	T	25	0	1
20200822_T25_M75_SN4_310720.raw	45	45	T	T	25	0	1
20200822_T25_M75_SN4_310720.raw	70	70	T	T	25	0	1
20200822_T25_M75_SN4_310720.raw	71	71	T	T	25	0	1
20200822_T25_M75_SN4_310720.raw	72	72	T	T	25	0	1
20200822_T25_M75_SN4_310720.raw	100	100	T	T	25	0	1
20200822_T25_M75_SN4_310720.raw	101	101	T	T	25	0	1
20200822_T25_M75_SN4_310720.raw	127	127	T	MUSC100	25	0	0
20200822_T25_M75_SN4_310720.raw	128	128	T	MUSC100	25	0	0
20200822_T25_M75_SN4_310720.raw	129	129	T	MUSC100	25	0	0
20200821_T50_M50_SN2_030725.raw	61	61	T	T	50	0	1
20200821_T50_M50_SN2_030725.raw	62	62	T	T	50	0	1
20200821_T50_M50_SN2_030725.raw	83	83	T	T	50	0	1
20200821_T50_M50_SN2_030725.raw	84	84	T	T	50	0	1
20200821_T50_M50_SN2_030725.raw	158	158	T	T	50	0	1
20200821_T50_M50_SN2_030725.raw	159	159	T	T	50	0	1
20200821_T50_M50_SN2_030725.raw	184	184	T	T	50	0	1
20200821_T50_M50_SN2_030725.raw	185	185	T	T	50	0	1
20200821_T50_M50_SN2_030725.raw	224	224	T	T	50	0	1
20200821_T50_M50_SN2_030725.raw	225	225	T	T	50	0	1
20200821_T50_M50_SN2_030725.raw	249	249	T	T	50	0	1
20200821_T50_M50_SN2_030725.raw	250	250	T	T	50	0	1
20200821_T50_M50_SN2_030725.raw	356	356	T	T	50	0	1
20200821_T50_M50_SN2_030725.raw	357	357	T	T	50	0	1
20200822_T50_M50_PX4_210720.raw	92	92	T	T	50	0	1
20200822_T50_M50_PX4_210720.raw	93	93	T	T	50	0	1
20200822_T50_M50_PX4_210720.raw	111	111	T	T	50	0	1
20200822_T50_M50_PX4_210720.raw	112	112	T	T	50	0	1
20200822_T50_M50_PX4_210720.raw	132	132	T	T	50	0	1
20200822_T50_M50_PX4_210720.raw	133	133	T	T	50	0	1
20200822_T50_M50_PX4_210720.raw	163	163	T	T	50	0	1
20200822_T50_M50_PX4_210720.raw	164	164	T	T	50	0	1
20200822_T50_M50_PX4_210720.raw	182	182	T	T	50	0	1
20200822_T50_M50_PX4_210720.raw	183	183	T	T	50	0	1
20200822_T50_M50_PX4_210720.raw	184	184	T	T	50	0	1
20200822_T50_M50_PX4_210720.raw	185	185	T	T	50	0	1
20200822_T50_M50_PX4_210720.raw	201	201	T	MUSC100	50	0	0
20200822_T50_M50_PX4_210720.raw	202	202	T	T	50	0	1
20200822_T50_M50_SN4_310720.raw	20	20	T	T	50	0	1
20200822_T50_M50_SN4_310720.raw	46	46	T	T	50	0	1
20200822_T50_M50_SN4_310720.raw	47	47	T	T	50	0	1
20200822_T50_M50_SN4_310720.raw	48	48	T	T	50	0	1
20200822_T50_M50_SN4_310720.raw	77	77	T	T	50	0	1
20200822_T50_M50_SN4_310720.raw	78	78	T	T	50	0	1
20200822_T50_M50_SN4_310720.raw	102	102	T	T	50	0	1
20200822_T50_M50_SN4_310720.raw	103	103	T	T	50	0	1
20200822_T50_M50_SN4_310720.raw	104	104	T	T	50	0	1
20200822_T50_M50_SN4_310720.raw	120	120	T	T	50	0	1
20200822_T50_M50_SN4_310720.raw	121	121	T	T	50	0	1
20200822_T50_M50_SN4_310720.raw	122	122	T	T	50	0	1
20200822_T50_M50_SN4_310720.raw	142	142	T	T	50	0	1
20200822_T50_M50_SN4_310720.raw	143	143	T	T	50	0	1
20200822_T50_M50_SN4_310720.raw	144	144	T	T	50	0	1
20200822_T50_M50_SN4_310720.raw	145	145	T	MUSC100	50	0	0
20200821_TUMOR100_91019.raw	46	46	T	T	100	0	1
20200821_TUMOR100_91019.raw	47	47	T	T	100	0	1
20200821_TUMOR100_91019.raw	92	92	T	T	100	0	1
20200821_TUMOR100_91019.raw	93	93	T	T	100	0	1
20200821_TUMOR100_91019.raw	119	119	T	T	100	0	1
20200821_TUMOR100_91019.raw	120	120	T	T	100	0	1
20200821_TUMOR100_91019.raw	140	140	T	T	100	0	1
20200821_TUMOR100_91019.raw	141	141	T	T	100	0	1
20200821_TUMOR100_91019.raw	142	142	T	T	100	0	1
20200821_TUMOR100_91019.raw	164	164	T	T	100	0	1
20200821_TUMOR100_91019.raw	165	165	T	T	100	0	1
20200821_TUMOR100_91019.raw	166	166	T	T	100	0	1
20200821_TUMOR100_91019.raw	199	199	T	T	100	0	1
20200821_TUMOR100_91019.raw	227	227	T	T	100	0	1
20200821_TUMOR100_91019.raw	228	228	T	T	100	0	1
20200821_TUMOR100_91019.raw	229	229	T	T	100	0	1
20200821_TUMOR100_91019.raw	251	251	T	T	100	0	1
20200821_TUMOR100_91019.raw	252	252	T	T	100	0	1
20200821_TUMOR100_91019.raw	253	253	T	T	100	0	1
20200821_TUMOR100_SN2_211019.raw	18	18	T	MUSC100	100	0	0
20200821_TUMOR100_SN2_211019.raw	49	49	T	T	100	0	1
20200821_TUMOR100_SN2_211019.raw	50	50	T	T	100	0	1
20200821_TUMOR100_SN2_211019.raw	73	73	T	T	100	0	1
20200821_TUMOR100_SN2_211019.raw	92	92	T	MUSC100	100	0	0
20200821_TUMOR100_SN2_211019.raw	93	93	T	MUSC100	100	0	0
20200821_TUMOR100_SN2_211019.raw	94	94	T	T	100	0	1
20200821_TUMOR100_SN2_211019.raw	114	114	T	T	100	0	1
20200821_TUMOR100_SN2_211019.raw	115	115	T	T	100	0	1
20200821_TUMOR100_SN2_211019.raw	161	161	T	T	100	0	1
20200821_TUMOR100_SN2_211019.raw	179	179	T	T	100	0	1
20200821_TUMOR100_SN2_211019.raw	181	181	T	T	100	0	1
20200821_TUMOR100_SN2_211019.raw	216	216	T	T	100	0	1
20200821_TUMOR100_SN2_211019.raw	217	217	T	T	100	0	1
20200821_TUMOR100_SN2_211019.raw	218	218	T	T	100	0	1
20200821_TUMOR100_SN2_211019.raw	243	243	T	T	100	0	1
20200821_TUMOR100_SN2_211019.raw	244	244	T	T	100	0	1
20200821_TUMOR100_SN3_291019.raw	15	15	T	T	100	0	1
20200821_TUMOR100_SN3_291019.raw	16	16	T	T	100	0	1
20200821_TUMOR100_SN3_291019.raw	68	68	T	T	100	0	1
20200821_TUMOR100_SN3_291019.raw	69	69	T	T	100	0	1
20200821_TUMOR100_SN3_291019.raw	70	70	T	T	100	0	1
20200821_TUMOR100_SN3_291019.raw	98	98	T	T	100	0	1
20200821_TUMOR100_SN3_291019.raw	99	99	T	T	100	0	1
20200821_TUMOR100_SN3_291019.raw	100	100	T	T	100	0	1
20200821_TUMOR100_SN3_291019.raw	118	118	T	T	100	0	1
20200821_TUMOR100_SN3_291019.raw	119	119	T	T	100	0	1
20200821_TUMOR100_SN3_291019.raw	120	120	T	T	100	0	1
20200821_TUMOR100_SN3_291019.raw	176	176	T	T	100	0	1
20200821_TUMOR100_SN3_291019.raw	177	177	T	T	100	0	1
20200821_TUMOR100_SN3_291019.raw	202	202	T	T	100	0	1
20200821_TUMOR100_SN3_291019.raw	203	203	T	T	100	0	1
20200822_TUMOR100_SN4_041019.raw	16	16	T	T	100	0	1
20200822_TUMOR100_SN4_041019.raw	17	17	T	T	100	0	1
20200822_TUMOR100_SN4_041019.raw	46	46	T	T	100	0	1
20200822_TUMOR100_SN4_041019.raw	47	47	T	T	100	0	1
20200822_TUMOR100_SN4_041019.raw	72	72	T	T	100	0	1
20200822_TUMOR100_SN4_041019.raw	73	73	T	T	100	0	1
20200822_TUMOR100_SN4_041019.raw	98	98	T	T	100	0	1
20200822_TUMOR100_SN4_041019.raw	99	99	T	T	100	0	1
20200822_TUMOR100_SN4_041019.raw	100	100	T	T	100	0	1
20200822_TUMOR100_SN4_041019.raw	120	120	T	T	100	0	1
20200822_TUMOR100_SN4_041019.raw	121	121	T	T	100	0	1
20200822_TUMOR100_SN4_041019.raw	141	141	T	T	100	0	1
20200822_TUMOR100_SN4_041019.raw	142	142	T	T	100	0	1
20200822_TUMOR100_SN4_041019.raw	143	143	T	T	100	0	1
20200822_TUMOR100_SN4_041019.raw	170	170	T	T	100	0	1
20200822_TUMOR100_SN4_041019.raw	171	171	T	T	100	0	1
20200822_TUMOR100_SN5.raw	38	38	T	T	100	0	1
20200822_TUMOR100_SN5.raw	39	39	T	T	100	0	1
20200822_TUMOR100_SN5.raw	56	56	T	T	100	0	1
20200822_TUMOR100_SN5.raw	57	57	T	T	100	0	1
20200822_TUMOR100_SN5.raw	80	80	T	T	100	0	1
20200822_TUMOR100_SN5.raw	81	81	T	T	100	0	1
20200822_TUMOR100_SN5.raw	82	82	T	T	100	0	1
20200822_TUMOR100_SN5.raw	106	106	T	T	100	0	1
20200822_TUMOR100_SN5.raw	107	107	T	T	100	0	1
20200822_TUMOR100_SN5.raw	108	108	T	T	100	0	1
20200822_TUMOR100_SN5.raw	124	124	T	T	100	0	1
20200822_TUMOR100_SN5.raw	125	125	T	T	100	0	1
20200822_TUMOR100_SN5.raw	126	126	T	T	100	0	1
20200822_TUMOR100_SN5.raw	145	145	T	T	100	0	1
20200822_TUMOR100_SN5.raw	146	146	T	T	100	0	1
20200822_TUMOR100_SN5.raw	147	147	T	T	100	0	1
20200822_TUMOR100_SN5.raw	174	174	T	T	100	0	1
20200822_TUMOR100_SN5.raw	175	175	T	T	100	0	1
20200822_TUMOR100_SN5.raw	182	182	T	T	100	0	1
20200822_TUMOR100_SN5.raw	183	183	T	T	100	0	1
20200822_TUMOR100_SN5.raw	184	184	T	T	100	0	1
							183
	musc100	t	Outlier	Total					Confusion matrix
musc100	89	4	0	93		Tumor detected	1		True ¯ / Predicted ®	Healthy	Tumor	Total
t	59	179	5	243		No tumor	0		Healthy	0	0	0
Total	148	183	5	336		T			Tumor	148	183	331	331
									Total	148	183	331	331	331
Sample	Start scan	End scan	True class	Predicted class	% Tumour cells	True class	Predicted class
20200821_MUSC100_SN1.raw	17	17	MUSC100	MUSC100	0	1	0
20200821_MUSC100_SN1.raw	18	18	MUSC100	MUSC100	0	1	0
20200821_MUSC100_SN1.raw	38	38	MUSC100	MUSC100	0	1	0			Threshold: Healthy =	0	%	Tumor cells			all tumor
20200821_MUSC100_SN1.raw	39	39	MUSC100	MUSC100	0	1	0				Disease (Tumor)
20200821_MUSC100_SN1.raw	62	62	MUSC100	MUSC100	0	1	0			Test	Present	n	Absent	n	Total
20200821_MUSC100_SN1.raw	63	63	MUSC100	MUSC100	0	1	0		Tumor	Positive	True Positive (TP)	183	False Positive (FP)	0	183
20200821_MUSC100_SN1.raw	64	64	MUSC100	MUSC100	0	1	0		Healthy	Negative	False Negative (FN)	148	True Negative (TN)	0	148
20200821_MUSC100_SN1.raw	89	89	MUSC100	MUSC100	0	1	0			Total		331		0
20200821_MUSC100_SN1.raw	90	90	MUSC100	MUSC100	0	1	0
20200821_MUSC100_SN1.raw	111	111	MUSC100	MUSC100	0	1	0
20200821_MUSC100_SN1.raw	112	112	MUSC100	MUSC100	0	1	0		Sensitivity		0.55287
20200821_MUSC100_SN1.raw	129	129	MUSC100	MUSC100	0	1	0		Specificity		#DIV/0!
20200821_MUSC100_SN1.raw	130	130	MUSC100	MUSC100	0	1	0		Positive Likelihood Ratio		#DIV/0!
20200821_MUSC100_SN1.raw	131	131	MUSC100	MUSC100	0	1	0		Negative Likelihood Ratio		#DIV/0!
20200821_MUSC100_SN1.raw	148	148	MUSC100	MUSC100	0	1	0		Positive Predictive Value		1
20200821_MUSC100_SN1.raw	149	149	MUSC100	MUSC100	0	1	0		Negative Predictive value		0
20200821_MUSC100_SN1.raw	150	150	MUSC100	MUSC100	0	1	0
20200821_MUSC100_SN1.raw	164	164	MUSC100	MUSC100	0	1	0
20200821_MUSC100_SN1.raw	165	165	MUSC100	MUSC100	0	1	0
20200821_MUSC100_SN1.raw	166	166	MUSC100	MUSC100	0	1	0		ROC curve
20200821_MUSC100_SN1.raw	182	182	MUSC100	MUSC100	0	1	0
20200821_MUSC100_SN1.raw	183	183	MUSC100	MUSC100	0	1	0		Threshold	Sensitivity	Specificity	100-specificity
20200821_MUSC100_SN2.raw	37	37	MUSC100	MUSC100	0	1	0		0	0.75	0.96	0.04
20200821_MUSC100_SN2.raw	38	38	MUSC100	MUSC100	0	1	0		10			1
20200821_MUSC100_SN2.raw	39	39	MUSC100	MUSC100	0	1	0		25			1
20200821_MUSC100_SN2.raw	69	69	MUSC100	MUSC100	0	1	0		50			1
20200821_MUSC100_SN2.raw	95	95	MUSC100	MUSC100	0	1	0		100			1
20200821_MUSC100_SN2.raw	96	96	MUSC100	MUSC100	0	1	0
20200821_MUSC100_SN2.raw	118	118	MUSC100	MUSC100	0	1	0
20200821_MUSC100_SN2.raw	142	142	MUSC100	MUSC100	0	1	0
20200821_MUSC100_SN2.raw	143	143	MUSC100	MUSC100	0	1	0
20200821_MUSC100_SN2.raw	144	144	MUSC100	MUSC100	0	1	0
20200821_MUSC100_SN2.raw	166	166	MUSC100	MUSC100	0	1	0
20200821_MUSC100_SN2.raw	167	167	MUSC100	MUSC100	0	1	0
20200821_MUSC100_SN2.raw	168	168	MUSC100	MUSC100	0	1	0
20200821_MUSC100_SN2.raw	186	186	MUSC100	MUSC100	0	1	0
20200821_MUSC100_SN2.raw	187	187	MUSC100	MUSC100	0	1	0
20200821_MUSC100_SN2.raw	188	188	MUSC100	MUSC100	0	1	0
20200821_MUSC100_SN2.raw	201	201	MUSC100	MUSC100	0	1	0
20200821_MUSC100_SN2.raw	202	202	MUSC100	MUSC100	0	1	0
20200821_MUSC100_SN2.raw	203	203	MUSC100	MUSC100	0	1	0
20200821_MUSC100_SN3.raw	42	42	MUSC100	MUSC100	0	1	0
20200821_MUSC100_SN3.raw	43	43	MUSC100	MUSC100	0	1	0
20200821_MUSC100_SN3.raw	44	44	MUSC100	MUSC100	0	1	0
20200821_MUSC100_SN3.raw	62	62	MUSC100	MUSC100	0	1	0
20200821_MUSC100_SN3.raw	63	63	MUSC100	MUSC100	0	1	0
20200821_MUSC100_SN3.raw	64	64	MUSC100	MUSC100	0	1	0
20200821_MUSC100_SN3.raw	86	86	MUSC100	MUSC100	0	1	0
20200821_MUSC100_SN3.raw	87	87	MUSC100	MUSC100	0	1	0
20200821_MUSC100_SN3.raw	108	108	MUSC100	MUSC100	0	1	0
20200821_MUSC100_SN3.raw	109	109	MUSC100	MUSC100	0	1	0
20200821_MUSC100_SN3.raw	110	110	MUSC100	MUSC100	0	1	0
20200821_MUSC100_SN3.raw	133	133	MUSC100	MUSC100	0	1	0
20200821_MUSC100_SN3.raw	134	134	MUSC100	MUSC100	0	1	0
20200821_MUSC100_SN3.raw	155	155	MUSC100	MUSC100	0	1	0
20200821_MUSC100_SN3.raw	156	156	MUSC100	MUSC100	0	1	0
20200822_MUSC100_4_SN4.raw	24	24	MUSC100	MUSC100	0	1	0
20200822_MUSC100_4_SN4.raw	25	25	MUSC100	MUSC100	0	1	0
20200822_MUSC100_4_SN4.raw	46	46	MUSC100	MUSC100	0	1	0
20200822_MUSC100_4_SN4.raw	68	68	MUSC100	T	0	1	1
20200822_MUSC100_4_SN4.raw	69	69	MUSC100	T	0	1	1
20200822_MUSC100_4_SN4.raw	97	97	MUSC100	T	0	1	1
20200822_MUSC100_4_SN4.raw	98	98	MUSC100	MUSC100	0	1	0
20200822_MUSC100_4_SN4.raw	121	121	MUSC100	MUSC100	0	1	0
20200822_MUSC100_4_SN4.raw	122	122	MUSC100	MUSC100	0	1	0
20200822_MUSC100_4_SN4.raw	123	123	MUSC100	MUSC100	0	1	0
20200822_MUSC100_4_SN4.raw	152	152	MUSC100	MUSC100	0	1	0
20200822_MUSC100_4_SN4.raw	153	153	MUSC100	MUSC100	0	1	0
20200822_MUSC100_4_SN4.raw	154	154	MUSC100	MUSC100	0	1	0
20200822_MUSC100_4_SN4.raw	184	184	MUSC100	MUSC100	0	1	0
20200822_MUSC100_4_SN4.raw	185	185	MUSC100	T	0	1	1
20200822_MUSC100_4_SN4.raw	186	186	MUSC100	MUSC100	0	1	0
20200822_MUSC100_4_SN4.raw	204	204	MUSC100	MUSC100	0	1	0
20200822_MUSC100_4_SN4.raw	205	205	MUSC100	MUSC100	0	1	0
20200822_MUSC100_4_SN4.raw	206	206	MUSC100	MUSC100	0	1	0
20200822_MUSC100_SN5.raw	37	37	MUSC100	MUSC100	0	1	0
20200822_MUSC100_SN5.raw	38	38	MUSC100	MUSC100	0	1	0
20200822_MUSC100_SN5.raw	66	66	MUSC100	MUSC100	0	1	0
20200822_MUSC100_SN5.raw	67	67	MUSC100	MUSC100	0	1	0
20200822_MUSC100_SN5.raw	68	68	MUSC100	MUSC100	0	1	0
20200822_MUSC100_SN5.raw	88	88	MUSC100	MUSC100	0	1	0
20200822_MUSC100_SN5.raw	89	89	MUSC100	MUSC100	0	1	0
20200822_MUSC100_SN5.raw	90	90	MUSC100	MUSC100	0	1	0
20200822_MUSC100_SN5.raw	111	111	MUSC100	MUSC100	0	1	0
20200822_MUSC100_SN5.raw	112	112	MUSC100	MUSC100	0	1	0
20200822_MUSC100_SN5.raw	113	113	MUSC100	MUSC100	0	1	0
20200822_MUSC100_SN5.raw	138	138	MUSC100	MUSC100	0	1	0
20200822_MUSC100_SN5.raw	139	139	MUSC100	MUSC100	0	1	0
20200822_MUSC100_SN5.raw	140	140	MUSC100	MUSC100	0	1	0
20200822_MUSC100_SN5.raw	156	156	MUSC100	MUSC100	0	1	0
20200822_MUSC100_SN5.raw	157	157	MUSC100	MUSC100	0	1	0
20200822_MUSC100_SN5.raw	172	172	MUSC100	MUSC100	0	1	0
20200822_MUSC100_SN5.raw	173	173	MUSC100	MUSC100	0	1	0
20200821_T10_M90_SN2_030710.raw	49	49	T	MUSC100	10	1	0
20200821_T10_M90_SN2_030710.raw	50	50	T	MUSC100	10	1	0
20200821_T10_M90_SN2_030710.raw	69	69	T	MUSC100	10	1	0
20200821_T10_M90_SN2_030710.raw	70	70	T	MUSC100	10	1	0
20200821_T10_M90_SN2_030710.raw	71	71	T	MUSC100	10	1	0
20200821_T10_M90_SN2_030710.raw	91	91	T	MUSC100	10	1	0
20200821_T10_M90_SN2_030710.raw	92	92	T	MUSC100	10	1	0
20200821_T10_M90_SN2_030710.raw	110	110	T	T	10	1	1
20200821_T10_M90_SN2_030710.raw	111	111	T	MUSC100	10	1	0
20200821_T10_M90_SN2_030710.raw	136	136	T	MUSC100	10	1	0
20200821_T10_M90_SN2_030710.raw	137	137	T	MUSC100	10	1	0
20200821_T10_M90_SN2_030710.raw	138	138	T	MUSC100	10	1	0
20200821_T10_M90_SN2_030710.raw	139	139	T	MUSC100	10	1	0
20200821_T10_M90_SN2_030710.raw	161	161	T	MUSC100	10	1	0
20200821_T10_M90_SN2_030710.raw	162	162	T	MUSC100	10	1	0
20200821_T10_M90_SN2_030710.raw	163	163	T	MUSC100	10	1	0
20200822_T10_M90_PX4_210720.raw	27	27	T	T	10	1	1
20200822_T10_M90_PX4_210720.raw	28	28	T	T	10	1	1
20200822_T10_M90_PX4_210720.raw	54	54	T	T	10	1	1
20200822_T10_M90_PX4_210720.raw	55	55	T	T	10	1	1
20200822_T10_M90_PX4_210720.raw	56	56	T	T	10	1	1
20200822_T10_M90_PX4_210720.raw	87	87	T	T	10	1	1
20200822_T10_M90_PX4_210720.raw	88	88	T	T	10	1	1
20200822_T10_M90_PX4_210720.raw	89	89	T	T	10	1	1
20200822_T10_M90_PX4_210720.raw	123	123	T	T	10	1	1
20200822_T10_M90_PX4_210720.raw	124	124	T	T	10	1	1
20200822_T10_M90_PX4_210720.raw	125	125	T	T	10	1	1
20200822_T10_M90_PX4_210720.raw	175	175	T	T	10	1	1
20200822_T10_M90_PX4_210720.raw	176	176	T	T	10	1	1
20200822_T10_M90_PX4_210720.raw	200	200	T	MUSC100	10	1	0
20200822_T10_M90_PX4_210720.raw	201	201	T	T	10	1	1
20200822_T10_M90_PX4_210720.raw	202	202	T	MUSC100	10	1	0
20200822_T10_M90_SN4_310720.raw	19	19	T	MUSC100	10	1	0
20200822_T10_M90_SN4_310720.raw	20	20	T	T	10	1	1
20200822_T10_M90_SN4_310720.raw	21	21	T	MUSC100	10	1	0
20200822_T10_M90_SN4_310720.raw	45	45	T	MUSC100	10	1	0
20200822_T10_M90_SN4_310720.raw	46	46	T	MUSC100	10	1	0
20200822_T10_M90_SN4_310720.raw	68	68	T	MUSC100	10	1	0
20200822_T10_M90_SN4_310720.raw	69	69	T	MUSC100	10	1	0
20200822_T10_M90_SN4_310720.raw	70	70	T	MUSC100	10	1	0
20200822_T10_M90_SN4_310720.raw	88	88	T	T	10	1	1
20200822_T10_M90_SN4_310720.raw	89	89	T	T	10	1	1
20200822_T10_M90_SN4_310720.raw	90	90	T	T	10	1	1
20200822_T10_M90_SN4_310720.raw	113	113	T	T	10	1	1
20200822_T10_M90_SN4_310720.raw	114	114	T	T	10	1	1
20200822_T10_M90_SN4_310720.raw	115	115	T	T	10	1	1
20200822_T10_M90_SN4_310720.raw	151	151	T	MUSC100	10	1	0
20200822_T10_M90_SN4_310720.raw	152	152	T	MUSC100	10	1	0
20200822_T10_M90_SN4_310720.raw	153	153	T	MUSC100	10	1	0
20200821_T25_M75_SN2_030720.raw	14	14	T	MUSC100	25	1	0
20200821_T25_M75_SN2_030720.raw	15	15	T	MUSC100	25	1	0
20200821_T25_M75_SN2_030720.raw	16	16	T	MUSC100	25	1	0
20200821_T25_M75_SN2_030720.raw	49	49	T	MUSC100	25	1	0
20200821_T25_M75_SN2_030720.raw	50	50	T	MUSC100	25	1	0
20200821_T25_M75_SN2_030720.raw	51	51	T	MUSC100	25	1	0
20200821_T25_M75_SN2_030720.raw	70	70	T	MUSC100	25	1	0
20200821_T25_M75_SN2_030720.raw	71	71	T	MUSC100	25	1	0
20200821_T25_M75_SN2_030720.raw	72	72	T	MUSC100	25	1	0
20200821_T25_M75_SN2_030720.raw	91	91	T	MUSC100	25	1	0
20200821_T25_M75_SN2_030720.raw	92	92	T	MUSC100	25	1	0
20200821_T25_M75_SN2_030720.raw	93	93	T	MUSC100	25	1	0
20200821_T25_M75_SN2_030720.raw	110	110	T	MUSC100	25	1	0
20200821_T25_M75_SN2_030720.raw	111	111	T	T	25	1	1
20200821_T25_M75_SN2_030720.raw	112	112	T	MUSC100	25	1	0
20200821_T25_M75_SN2_030720.raw	128	128	T	MUSC100	25	1	0
20200821_T25_M75_SN2_030720.raw	129	129	T	MUSC100	25	1	0
20200821_T25_M75_SN2_030720.raw	130	130	T	MUSC100	25	1	0
20200821_T25_M75_SN2_030720.raw	153	153	T	MUSC100	25	1	0
20200821_T25_M75_SN2_030720.raw	154	154	T	MUSC100	25	1	0
20200821_T25_M75_SN2_030720.raw	155	155	T	MUSC100	25	1	0
20200821_T25_M75_SN2_030720.raw	156	156	T	MUSC100	25	1	0
20200822_T25_M75_PX4_210720.raw	32	32	T	T	25	1	1
20200822_T25_M75_PX4_210720.raw	33	33	T	T	25	1	1
20200822_T25_M75_PX4_210720.raw	34	34	T	T	25	1	1
20200822_T25_M75_PX4_210720.raw	78	78	T	T	25	1	1
20200822_T25_M75_PX4_210720.raw	79	79	T	T	25	1	1
20200822_T25_M75_PX4_210720.raw	102	102	T	T	25	1	1
20200822_T25_M75_PX4_210720.raw	103	103	T	T	25	1	1
20200822_T25_M75_PX4_210720.raw	104	104	T	T	25	1	1
20200822_T25_M75_PX4_210720.raw	127	127	T	T	25	1	1
20200822_T25_M75_PX4_210720.raw	128	128	T	T	25	1	1
20200822_T25_M75_PX4_210720.raw	129	129	T	T	25	1	1
20200822_T25_M75_PX4_210720.raw	155	155	T	T	25	1	1
20200822_T25_M75_PX4_210720.raw	156	156	T	T	25	1	1
20200822_T25_M75_PX4_210720.raw	191	191	T	T	25	1	1
20200822_T25_M75_PX4_210720.raw	192	192	T	T	25	1	1
20200822_T25_M75_PX4_210720.raw	193	193	T	T	25	1	1
20200822_T25_M75_PX4_210720.raw	224	224	T	T	25	1	1
20200822_T25_M75_PX4_210720.raw	225	225	T	T	25	1	1
20200822_T25_M75_PX4_210720.raw	226	226	T	T	25	1	1
20200822_T25_M75_PX4_210720.raw	247	247	T	T	25	1	1
20200822_T25_M75_PX4_210720.raw	248	248	T	MUSC100	25	1	0
20200822_T25_M75_PX4_210720.raw	249	249	T	MUSC100	25	1	0
20200822_T25_M75_SN4_310720.raw	23	23	T	T	25	1	1
20200822_T25_M75_SN4_310720.raw	24	24	T	MUSC100	25	1	0
20200822_T25_M75_SN4_310720.raw	43	43	T	T	25	1	1
20200822_T25_M75_SN4_310720.raw	44	44	T	T	25	1	1
20200822_T25_M75_SN4_310720.raw	45	45	T	T	25	1	1
20200822_T25_M75_SN4_310720.raw	70	70	T	T	25	1	1
20200822_T25_M75_SN4_310720.raw	71	71	T	T	25	1	1
20200822_T25_M75_SN4_310720.raw	72	72	T	T	25	1	1
20200822_T25_M75_SN4_310720.raw	100	100	T	T	25	1	1
20200822_T25_M75_SN4_310720.raw	101	101	T	T	25	1	1
20200822_T25_M75_SN4_310720.raw	127	127	T	MUSC100	25	1	0
20200822_T25_M75_SN4_310720.raw	128	128	T	MUSC100	25	1	0
20200822_T25_M75_SN4_310720.raw	129	129	T	MUSC100	25	1	0
20200821_T50_M50_SN2_030725.raw	61	61	T	T	50	1	1
20200821_T50_M50_SN2_030725.raw	62	62	T	T	50	1	1
20200821_T50_M50_SN2_030725.raw	83	83	T	T	50	1	1
20200821_T50_M50_SN2_030725.raw	84	84	T	T	50	1	1
20200821_T50_M50_SN2_030725.raw	158	158	T	T	50	1	1
20200821_T50_M50_SN2_030725.raw	159	159	T	T	50	1	1
20200821_T50_M50_SN2_030725.raw	184	184	T	T	50	1	1
20200821_T50_M50_SN2_030725.raw	185	185	T	T	50	1	1
20200821_T50_M50_SN2_030725.raw	224	224	T	T	50	1	1
20200821_T50_M50_SN2_030725.raw	225	225	T	T	50	1	1
20200821_T50_M50_SN2_030725.raw	249	249	T	T	50	1	1
20200821_T50_M50_SN2_030725.raw	250	250	T	T	50	1	1
20200821_T50_M50_SN2_030725.raw	356	356	T	T	50	1	1
20200821_T50_M50_SN2_030725.raw	357	357	T	T	50	1	1
20200822_T50_M50_PX4_210720.raw	92	92	T	T	50	1	1
20200822_T50_M50_PX4_210720.raw	93	93	T	T	50	1	1
20200822_T50_M50_PX4_210720.raw	111	111	T	T	50	1	1
20200822_T50_M50_PX4_210720.raw	112	112	T	T	50	1	1
20200822_T50_M50_PX4_210720.raw	132	132	T	T	50	1	1
20200822_T50_M50_PX4_210720.raw	133	133	T	T	50	1	1
20200822_T50_M50_PX4_210720.raw	163	163	T	T	50	1	1
20200822_T50_M50_PX4_210720.raw	164	164	T	T	50	1	1
20200822_T50_M50_PX4_210720.raw	182	182	T	T	50	1	1
20200822_T50_M50_PX4_210720.raw	183	183	T	T	50	1	1
20200822_T50_M50_PX4_210720.raw	184	184	T	T	50	1	1
20200822_T50_M50_PX4_210720.raw	185	185	T	T	50	1	1
20200822_T50_M50_PX4_210720.raw	201	201	T	MUSC100	50	1	0
20200822_T50_M50_PX4_210720.raw	202	202	T	T	50	1	1
20200822_T50_M50_SN4_310720.raw	20	20	T	T	50	1	1
20200822_T50_M50_SN4_310720.raw	46	46	T	T	50	1	1
20200822_T50_M50_SN4_310720.raw	47	47	T	T	50	1	1
20200822_T50_M50_SN4_310720.raw	48	48	T	T	50	1	1
20200822_T50_M50_SN4_310720.raw	77	77	T	T	50	1	1
20200822_T50_M50_SN4_310720.raw	78	78	T	T	50	1	1
20200822_T50_M50_SN4_310720.raw	102	102	T	T	50	1	1
20200822_T50_M50_SN4_310720.raw	103	103	T	T	50	1	1
20200822_T50_M50_SN4_310720.raw	104	104	T	T	50	1	1
20200822_T50_M50_SN4_310720.raw	120	120	T	T	50	1	1
20200822_T50_M50_SN4_310720.raw	121	121	T	T	50	1	1
20200822_T50_M50_SN4_310720.raw	122	122	T	T	50	1	1
20200822_T50_M50_SN4_310720.raw	142	142	T	T	50	1	1
20200822_T50_M50_SN4_310720.raw	143	143	T	T	50	1	1
20200822_T50_M50_SN4_310720.raw	144	144	T	T	50	1	1
20200822_T50_M50_SN4_310720.raw	145	145	T	MUSC100	50	1	0
20200821_TUMOR100_91019.raw	46	46	T	T	100	1	1
20200821_TUMOR100_91019.raw	47	47	T	T	100	1	1
20200821_TUMOR100_91019.raw	92	92	T	T	100	1	1
20200821_TUMOR100_91019.raw	93	93	T	T	100	1	1
20200821_TUMOR100_91019.raw	119	119	T	T	100	1	1
20200821_TUMOR100_91019.raw	120	120	T	T	100	1	1
20200821_TUMOR100_91019.raw	140	140	T	T	100	1	1
20200821_TUMOR100_91019.raw	141	141	T	T	100	1	1
20200821_TUMOR100_91019.raw	142	142	T	T	100	1	1
20200821_TUMOR100_91019.raw	164	164	T	T	100	1	1
20200821_TUMOR100_91019.raw	165	165	T	T	100	1	1
20200821_TUMOR100_91019.raw	166	166	T	T	100	1	1
20200821_TUMOR100_91019.raw	199	199	T	T	100	1	1
20200821_TUMOR100_91019.raw	227	227	T	T	100	1	1
20200821_TUMOR100_91019.raw	228	228	T	T	100	1	1
20200821_TUMOR100_91019.raw	229	229	T	T	100	1	1
20200821_TUMOR100_91019.raw	251	251	T	T	100	1	1
20200821_TUMOR100_91019.raw	252	252	T	T	100	1	1
20200821_TUMOR100_91019.raw	253	253	T	T	100	1	1
20200821_TUMOR100_SN2_211019.raw	18	18	T	MUSC100	100	1	0
20200821_TUMOR100_SN2_211019.raw	49	49	T	T	100	1	1
20200821_TUMOR100_SN2_211019.raw	50	50	T	T	100	1	1
20200821_TUMOR100_SN2_211019.raw	73	73	T	T	100	1	1
20200821_TUMOR100_SN2_211019.raw	92	92	T	MUSC100	100	1	0
20200821_TUMOR100_SN2_211019.raw	93	93	T	MUSC100	100	1	0
20200821_TUMOR100_SN2_211019.raw	94	94	T	T	100	1	1
20200821_TUMOR100_SN2_211019.raw	114	114	T	T	100	1	1
20200821_TUMOR100_SN2_211019.raw	115	115	T	T	100	1	1
20200821_TUMOR100_SN2_211019.raw	161	161	T	T	100	1	1
20200821_TUMOR100_SN2_211019.raw	179	179	T	T	100	1	1
20200821_TUMOR100_SN2_211019.raw	181	181	T	T	100	1	1
20200821_TUMOR100_SN2_211019.raw	216	216	T	T	100	1	1
20200821_TUMOR100_SN2_211019.raw	217	217	T	T	100	1	1
20200821_TUMOR100_SN2_211019.raw	218	218	T	T	100	1	1
20200821_TUMOR100_SN2_211019.raw	243	243	T	T	100	1	1
20200821_TUMOR100_SN2_211019.raw	244	244	T	T	100	1	1
20200821_TUMOR100_SN3_291019.raw	15	15	T	T	100	1	1
20200821_TUMOR100_SN3_291019.raw	16	16	T	T	100	1	1
20200821_TUMOR100_SN3_291019.raw	68	68	T	T	100	1	1
20200821_TUMOR100_SN3_291019.raw	69	69	T	T	100	1	1
20200821_TUMOR100_SN3_291019.raw	70	70	T	T	100	1	1
20200821_TUMOR100_SN3_291019.raw	98	98	T	T	100	1	1
20200821_TUMOR100_SN3_291019.raw	99	99	T	T	100	1	1
20200821_TUMOR100_SN3_291019.raw	100	100	T	T	100	1	1
20200821_TUMOR100_SN3_291019.raw	118	118	T	T	100	1	1
20200821_TUMOR100_SN3_291019.raw	119	119	T	T	100	1	1
20200821_TUMOR100_SN3_291019.raw	120	120	T	T	100	1	1
20200821_TUMOR100_SN3_291019.raw	176	176	T	T	100	1	1
20200821_TUMOR100_SN3_291019.raw	177	177	T	T	100	1	1
20200821_TUMOR100_SN3_291019.raw	202	202	T	T	100	1	1
20200821_TUMOR100_SN3_291019.raw	203	203	T	T	100	1	1
20200822_TUMOR100_SN4_041019.raw	16	16	T	T	100	1	1
20200822_TUMOR100_SN4_041019.raw	17	17	T	T	100	1	1
20200822_TUMOR100_SN4_041019.raw	46	46	T	T	100	1	1
20200822_TUMOR100_SN4_041019.raw	47	47	T	T	100	1	1
20200822_TUMOR100_SN4_041019.raw	72	72	T	T	100	1	1
20200822_TUMOR100_SN4_041019.raw	73	73	T	T	100	1	1
20200822_TUMOR100_SN4_041019.raw	98	98	T	T	100	1	1
20200822_TUMOR100_SN4_041019.raw	99	99	T	T	100	1	1
20200822_TUMOR100_SN4_041019.raw	100	100	T	T	100	1	1
20200822_TUMOR100_SN4_041019.raw	120	120	T	T	100	1	1
20200822_TUMOR100_SN4_041019.raw	121	121	T	T	100	1	1
20200822_TUMOR100_SN4_041019.raw	141	141	T	T	100	1	1
20200822_TUMOR100_SN4_041019.raw	142	142	T	T	100	1	1
20200822_TUMOR100_SN4_041019.raw	143	143	T	T	100	1	1
[truncated: 23 more rows]
